# Supplementary material for: Transcriptomics‐Based Liquid Biopsy for Early Detection of Recurrence in Locally Advanced Gastric Cancer
Source: Adv Sci (Weinh). 2024 Nov 18;11(47):2406276. doi: 10.1002/advs.202406276 (PMC11653671; doi:10.1002/advs.202406276)
Supplement: Supplementary file 2 — Supporting Information [file ADVS-11-2406276-s002.xlsx]

## Sheet: Sheet1
Sex	Age	Tumor site	Tumor size	Pathology	Lauren	TNM stage	Nerve.invasion	vascular	Chemotherapy	AGTR1	DNER	EPHA7	SUSD5	4-panel	Recurence
Male	≤60	Benmen	≤5	Low/None	diffuse type	III	Yes	Yes	Yes	Low	Low	Low	High	Low	0
Male	≤60	Weidou	≤5	Low/None	intestinal type	II	No	No	Yes	High	High	High	Low	High	0
Female	≤60	Weiti	≤5	Low/None	intestinal type	II	Yes	Yes	Yes	High	High	High	High	High	1
Female	＞60	Benmen	＞5	Low/None	diffuse type	II	No	No	Yes	Low	High	Low	Low	Low	0
Male	≤60	Weidou	≤5	Low/None	intestinal type	II	Yes	No	Yes	High	Low	Low	Low	Low	0
Female	＞60	Weidou	＞5	Low/None	diffuse type	III	Yes	Yes	Yes	High	Low	Low	High	High	1
Male	≤60	Weidou	＞5	Low/None	diffuse type	III	Yes	No	Yes	High	High	High	High	High	1
Female	＞60	Weidou	≤5	Low/None	intestinal type	III	Yes	No	Yes	Low	Low	Low	High	Low	1
Male	＞60	Weiti	≤5	Low/None	intestinal type	III	Yes	Yes	Yes	High	High	High	High	High	1
Female	＞60	Weiti	＞5	Low/None	intestinal type	I	No	Yes	No	Low	Low	Low	Low	Low	0
Female	≤60	Benmen	≤5	Low/None	diffuse type	III	No	No	Yes	Low	Low	Low	High	Low	0
Male	＞60	Weidou	＞5	High/Median	intestinal type	II	Yes	Yes	Yes	Low	High	High	High	High	1
Male	＞60	Weiti	＞5	High/Median	intestinal type	III	Yes	Yes	Yes	High	High	Low	High	High	1
Male	≤60	Benmen	≤5	High/Median	intestinal type	III	No	Yes	Yes	High	Low	Low	High	High	1
Female	≤60	Benmen	＞5	Low/None	intestinal type	II	Yes	Yes	Yes	Low	High	Low	Low	Low	0
Male	＞60	Weidou	＞5	Low/None	diffuse type	III	Yes	Yes	Yes	High	High	High	High	High	1
Female	＞60	Weiti	＞5	Low/None	diffuse type	II	No	No	Yes	Low	Low	High	Low	Low	0
Female	＞60	Benmen	≤5	Low/None	intestinal type	II	Yes	No	Yes	High	Low	High	High	High	1
Male	≤60	Benmen	＞5	Low/None	diffuse type	II	No	No	Yes	Low	High	Low	Low	Low	0
Female	＞60	Weidou	≤5	Low/None	diffuse type	III	Yes	No	No	Low	High	Low	High	High	1
Female	＞60	Weiti	≤5	High/Median	diffuse type	III	No	Yes	No	Low	Low	Low	High	Low	0
Female	≤60	Weidou	≤5	Low/None	intestinal type	III	Yes	Yes	Yes	High	Low	Low	High	High	1
Male	＞60	Weidou	≤5	Low/None	diffuse type	III	Yes	No	Yes	High	Low	High	High	High	1
Female	＞60	Benmen	≤5	Low/None	diffuse type	II	No	No	Yes	Low	High	Low	Low	Low	0
Female	≤60	Benmen	≤5	Low/None	intestinal type	II	Yes	Yes	Yes	High	High	High	High	High	0
Male	＞60	Weidou	≤5	Low/None	intestinal type	II	Yes	No	Yes	High	High	High	High	High	1
Male	＞60	Weiti	≤5	Low/None	intestinal type	I	No	No	Yes	Low	Low	Low	Low	Low	0
Female	≤60	Benmen	＞5	Low/None	diffuse type	III	No	Yes	Yes	Low	Low	Low	High	Low	0
Male	≤60	Weiti	＞5	Low/None	diffuse type	I	Yes	No	Yes	Low	High	Low	Low	Low	0
Female	＞60	Weidou	≤5	Low/None	diffuse type	II	Yes	No	Yes	High	High	High	High	High	1
Male	≤60	Weidou	＞5	Low/None	diffuse type	II	No	No	No	Low	Low	High	Low	Low	0
Female	＞60	Benmen	＞5	Low/None	diffuse type	II	Yes	No	No	High	Low	Low	High	High	0
Female	≤60	Weidou	＞5	Low/None	intestinal type	II	No	No	Yes	Low	High	High	Low	Low	0
Male	≤60	Weiti	＞5	High/Median	intestinal type	III	Yes	Yes	Yes	Low	Low	Low	High	Low	1
Male	＞60	Weiti	＞5	Low/None	intestinal type	I	No	No	Yes	Low	Low	High	Low	Low	0
Male	＞60	Benmen	≤5	Low/None	diffuse type	III	Yes	Yes	Yes	Low	High	High	Low	Low	0
Female	≤60	Weidou	≤5	Low/None	intestinal type	III	Yes	Yes	Yes	High	Low	Low	High	High	0
Male	＞60	Weiti	≤5	Low/None	intestinal type	I	No	No	Yes	Low	High	Low	Low	Low	0
Male	≤60	Weidou	＞5	Low/None	intestinal type	III	Yes	Yes	No	High	High	Low	High	High	1
Male	≤60	Weidou	≤5	Low/None	diffuse type	III	No	No	Yes	High	Low	High	Low	High	1
Male	≤60	Weidou	≤5	Low/None	diffuse type	I	No	Yes	Yes	High	Low	Low	Low	Low	0
Male	≤60	Weiti	≤5	Low/None	intestinal type	III	Yes	Yes	Yes	Low	Low	Low	High	Low	0
Female	≤60	Weiti	＞5	Low/None	intestinal type	III	Yes	No	No	High	High	Low	Low	High	0
Male	≤60	Benmen	＞5	Low/None	intestinal type	III	No	Yes	Yes	Low	High	Low	High	High	0
Male	＞60	Weidou	≤5	Low/None	diffuse type	III	No	Yes	Yes	High	High	Low	High	High	1
Male	≤60	Weidou	≤5	Low/None	diffuse type	II	No	No	Yes	Low	Low	High	Low	Low	0
Male	＞60	Weiti	≤5	High/Median	intestinal type	III	No	Yes	Yes	High	High	Low	Low	High	1
Male	＞60	Benmen	≤5	Low/None	intestinal type	II	Yes	Yes	Yes	Low	Low	Low	High	Low	0
Male	≤60	Benmen	≤5	Low/None	intestinal type	II	No	No	Yes	Low	Low	High	Low	Low	0
Male	＞60	Weidou	≤5	Low/None	diffuse type	III	Yes	No	Yes	High	Low	Low	Low	Low	1
Female	≤60	Weiti	＞5	Low/None	diffuse type	I	No	No	Yes	Low	High	Low	Low	Low	0
Male	＞60	Benmen	≤5	Low/None	intestinal type	III	Yes	Yes	Yes	Low	High	High	High	High	1
Male	＞60	Benmen	≤5	Low/None	diffuse type	III	Yes	Yes	Yes	High	Low	High	High	High	1
Male	＞60	Weidou	＞5	High/Median	diffuse type	II	No	No	Yes	High	Low	High	Low	High	0
Male	＞60	Weiti	＞5	Low/None	diffuse type	III	Yes	Yes	No	Low	High	High	High	High	0
Male	＞60	Benmen	＞5	Low/None	intestinal type	III	Yes	Yes	Yes	High	High	Low	High	High	1
Male	＞60	Weiti	＞5	Low/None	diffuse type	III	Yes	No	No	Low	Low	Low	Low	Low	0
Male	＞60	Benmen	＞5	Low/None	intestinal type	III	Yes	Yes	No	High	Low	High	High	High	1
Male	≤60	Weiti	＞5	Low/None	diffuse type	III	Yes	Yes	Yes	Low	High	High	Low	Low	1
Male	＞60	Weidou	＞5	Low/None	diffuse type	III	Yes	Yes	Yes	High	Low	High	High	High	1
Female	≤60	Weidou	＞5	Low/None	intestinal type	I	Yes	Yes	Yes	High	High	Low	Low	High	0
Male	＞60	Weidou	≤5	Low/None	diffuse type	III	Yes	No	Yes	Low	Low	Low	Low	Low	0
Male	＞60	Benmen	≤5	Low/None	diffuse type	II	No	Yes	Yes	Low	Low	High	Low	Low	0
Female	≤60	Weidou	＞5	Low/None	diffuse type	I	Yes	Yes	No	High	Low	Low	Low	Low	0
Male	＞60	Weiti	≤5	Low/None	intestinal type	III	Yes	No	Yes	High	Low	Low	High	High	0
Female	＞60	Weiti	＞5	Low/None	diffuse type	III	Yes	No	Yes	Low	High	Low	Low	Low	0
Female	＞60	Benmen	＞5	Low/None	intestinal type	II	Yes	Yes	Yes	Low	High	Low	Low	Low	0
Male	≤60	Weidou	＞5	Low/None	diffuse type	I	No	Yes	No	Low	Low	High	High	Low	0
Male	＞60	Weidou	≤5	Low/None	intestinal type	II	Yes	No	No	Low	High	High	Low	Low	0
Male	＞60	Weiti	＞5	Low/None	intestinal type	III	Yes	Yes	Yes	Low	Low	Low	High	Low	1
Female	＞60	Benmen	＞5	Low/None	diffuse type	III	Yes	Yes	Yes	High	High	High	High	High	1
Female	＞60	Benmen	＞5	Low/None	intestinal type	III	Yes	Yes	Yes	High	High	High	High	High	1
Male	＞60	Weiti	＞5	Low/None	diffuse type	III	Yes	Yes	Yes	Low	High	Low	Low	Low	0
Female	≤60	Benmen	＞5	Low/None	diffuse type	II	Yes	Yes	Yes	High	Low	High	High	High	1
Male	＞60	Benmen	＞5	Low/None	intestinal type	III	Yes	No	Yes	Low	High	Low	Low	Low	1
Male	＞60	Weidou	＞5	Low/None	diffuse type	I	Yes	Yes	No	Low	High	High	Low	Low	0
Female	＞60	Weiti	≤5	Low/None	intestinal type	III	Yes	No	Yes	Low	Low	Low	Low	Low	0
Male	≤60	Benmen	≤5	Low/None	intestinal type	III	Yes	Yes	Yes	High	High	Low	High	High	1
Male	≤60	Weiti	＞5	Low/None	intestinal type	III	Yes	No	Yes	Low	High	High	High	High	1
Female	＞60	Weidou	＞5	Low/None	diffuse type	II	Yes	Yes	Yes	Low	High	Low	Low	Low	0
Male	＞60	Weidou	＞5	High/Median	diffuse type	II	No	Yes	No	High	High	Low	Low	High	0
Male	＞60	Weidou	＞5	Low/None	intestinal type	III	Yes	No	Yes	High	High	High	High	High	1
Female	＞60	Benmen	＞5	Low/None	diffuse type	III	Yes	No	Yes	Low	Low	Low	Low	Low	1
Male	≤60	Weidou	＞5	Low/None	intestinal type	III	Yes	No	No	Low	Low	Low	Low	Low	0
Male	≤60	Weiti	＞5	High/Median	diffuse type	III	Yes	No	Yes	High	High	Low	Low	High	1
Female	≤60	Weiti	＞5	Low/None	intestinal type	II	Yes	Yes	Yes	Low	Low	High	High	Low	0
Male	≤60	Benmen	≤5	Low/None	intestinal type	III	Yes	Yes	Yes	High	High	Low	Low	High	0
Female	＞60	Weidou	＞5	Low/None	diffuse type	II	Yes	Yes	Yes	High	High	High	Low	High	1
Male	≤60	Weiti	≤5	Low/None	intestinal type	I	Yes	Yes	Yes	Low	Low	Low	High	Low	0
Male	＞60	Benmen	≤5	Low/None	diffuse type	I	No	No	No	Low	Low	Low	Low	Low	0
Male	≤60	Benmen	＞5	Low/None	diffuse type	III	Yes	No	Yes	Low	Low	Low	High	Low	1
Female	≤60	Weidou	≤5	Low/None	intestinal type	III	No	No	Yes	High	Low	High	Low	High	0
Female	＞60	Weiti	＞5	Low/None	diffuse type	I	No	No	No	Low	High	Low	Low	Low	0
Male	＞60	Benmen	＞5	Low/None	diffuse type	II	Yes	Yes	Yes	High	High	High	High	High	1
Male	≤60	Benmen	＞5	Low/None	diffuse type	II	Yes	No	Yes	Low	Low	Low	High	Low	0
Female	≤60	Weidou	≤5	Low/None	intestinal type	III	Yes	Yes	Yes	Low	Low	Low	High	Low	0
Male	＞60	Weiti	≤5	Low/None	diffuse type	II	Yes	No	Yes	Low	High	Low	Low	Low	0
Male	≤60	Benmen	≤5	Low/None	diffuse type	III	Yes	Yes	Yes	Low	High	High	High	High	0
Female	＞60	Weiti	＞5	High/Median	intestinal type	II	No	Yes	Yes	Low	Low	Low	Low	Low	0
Male	≤60	Weidou	≤5	Low/None	diffuse type	II	No	No	Yes	High	High	Low	Low	High	0
Male	＞60	Weidou	≤5	Low/None	diffuse type	II	No	No	Yes	High	High	High	High	High	1
Female	≤60	Benmen	＞5	Low/None	diffuse type	I	No	No	Yes	Low	Low	High	Low	Low	0
Male	≤60	Benmen	≤5	Low/None	diffuse type	III	Yes	No	No	Low	Low	Low	High	Low	0
Female	≤60	Weidou	＞5	Low/None	intestinal type	III	Yes	No	Yes	Low	High	Low	Low	Low	0
Female	＞60	Weiti	＞5	Low/None	diffuse type	III	Yes	No	Yes	Low	Low	Low	Low	Low	0
Male	≤60	Weiti	＞5	Low/None	intestinal type	III	Yes	Yes	Yes	High	High	Low	Low	High	1
Male	＞60	Weidou	＞5	Low/None	diffuse type	II	Yes	Yes	Yes	Low	Low	High	High	Low	0
Female	＞60	Weidou	≤5	Low/None	diffuse type	III	No	Yes	Yes	High	High	High	High	High	1
Female	≤60	Weidou	＞5	Low/None	diffuse type	I	No	Yes	No	Low	Low	Low	Low	Low	0
Male	≤60	Benmen	＞5	Low/None	intestinal type	III	Yes	Yes	Yes	High	High	Low	Low	High	0
Male	≤60	Weidou	＞5	High/Median	diffuse type	I	No	No	No	High	High	High	Low	High	0
Female	≤60	Weiti	＞5	Low/None	diffuse type	III	No	No	Yes	Low	High	Low	High	High	1
Male	≤60	Weiti	＞5	Low/None	diffuse type	III	No	No	Yes	High	Low	High	High	High	1
Female	＞60	Benmen	＞5	Low/None	intestinal type	II	No	No	Yes	Low	Low	Low	Low	Low	0
Male	＞60	Weidou	≤5	Low/None	diffuse type	III	Yes	Yes	Yes	Low	Low	Low	High	Low	0
Male	≤60	Weidou	≤5	Low/None	diffuse type	III	Yes	Yes	Yes	High	High	Low	High	High	0
Female	＞60	Weiti	＞5	High/Median	intestinal type	III	Yes	No	Yes	High	High	High	Low	High	1
Male	＞60	Benmen	≤5	High/Median	diffuse type	III	Yes	Yes	Yes	Low	High	Low	High	High	1
Female	＞60	Benmen	＞5	Low/None	diffuse type	III	Yes	No	Yes	High	High	High	High	High	1
Female	＞60	Weidou	＞5	Low/None	diffuse type	III	No	No	Yes	Low	Low	High	Low	Low	0
Male	≤60	Weiti	＞5	Low/None	diffuse type	I	No	No	No	Low	Low	Low	Low	Low	0
Male	≤60	Benmen	≤5	Low/None	intestinal type	III	No	No	No	High	High	High	Low	High	0
Male	≤60	Benmen	＞5	Low/None	diffuse type	I	No	Yes	No	Low	Low	Low	Low	Low	0
Female	＞60	Weidou	＞5	Low/None	diffuse type	III	Yes	No	Yes	High	High	High	High	High	0
Female	≤60	Weiti	＞5	Low/None	diffuse type	III	Yes	No	Yes	High	High	Low	High	High	1
Male	≤60	Weiti	＞5	Low/None	intestinal type	I	No	No	No	Low	Low	Low	Low	Low	0
Male	≤60	Weidou	＞5	Low/None	diffuse type	III	Yes	Yes	Yes	Low	Low	Low	High	Low	0
Male	≤60	Weidou	＞5	Low/None	intestinal type	III	Yes	Yes	Yes	Low	Low	Low	High	Low	0
Male	≤60	Benmen	≤5	Low/None	diffuse type	II	No	No	Yes	High	High	Low	Low	High	0
Female	＞60	Weidou	＞5	Low/None	diffuse type	II	No	No	Yes	Low	High	High	Low	Low	0
Male	＞60	Weiti	≤5	Low/None	diffuse type	III	Yes	No	Yes	High	Low	High	High	High	1
Female	≤60	Weiti	＞5	Low/None	diffuse type	I	No	No	No	Low	Low	Low	Low	Low	0
Female	≤60	Benmen	＞5	Low/None	intestinal type	I	No	Yes	No	Low	High	Low	Low	Low	0
Male	＞60	Weidou	＞5	Low/None	diffuse type	II	No	No	Yes	High	High	High	Low	High	0
Male	≤60	Weidou	≤5	Low/None	diffuse type	II	Yes	No	Yes	High	High	High	Low	High	1
Male	≤60	Weiti	≤5	High/Median	intestinal type	III	Yes	Yes	Yes	High	High	Low	High	High	1
Female	＞60	Benmen	≤5	Low/None	intestinal type	III	Yes	Yes	Yes	Low	High	Low	Low	Low	0
Female	＞60	Benmen	＞5	Low/None	diffuse type	I	No	No	Yes	Low	Low	Low	Low	Low	0
Male	≤60	Weidou	≤5	Low/None	diffuse type	III	Yes	Yes	Yes	Low	Low	Low	High	Low	1
Male	＞60	Weiti	≤5	Low/None	diffuse type	III	No	No	No	High	Low	High	High	High	0
Female	≤60	Benmen	＞5	Low/None	intestinal type	II	Yes	Yes	Yes	Low	Low	Low	Low	Low	0
Male	≤60	Benmen	≤5	Low/None	diffuse type	III	Yes	Yes	Yes	High	High	High	High	High	1
Male	≤60	Weidou	＞5	High/Median	diffuse type	III	Yes	Yes	Yes	High	High	Low	High	High	1
Female	＞60	Weiti	＞5	High/Median	intestinal type	I	No	No	No	High	High	Low	Low	High	0
Male	≤60	Benmen	＞5	Low/None	diffuse type	III	Yes	Yes	Yes	Low	High	High	Low	Low	1
Female	＞60	Weiti	＞5	Low/None	diffuse type	II	Yes	Yes	Yes	Low	Low	Low	High	Low	0
Male	＞60	Weidou	＞5	Low/None	intestinal type	I	No	No	No	Low	Low	Low	Low	Low	0
Male	≤60	Weidou	≤5	Low/None	diffuse type	II	Yes	Yes	Yes	High	High	Low	Low	High	0
Female	＞60	Benmen	＞5	Low/None	diffuse type	II	Yes	No	Yes	High	High	Low	Low	High	1
Male	≤60	Benmen	＞5	Low/None	diffuse type	III	Yes	Yes	Yes	Low	Low	High	High	Low	0
Female	＞60	Weidou	＞5	High/Median	intestinal type	III	Yes	Yes	Yes	Low	High	High	High	High	0
Female	＞60	Weiti	≤5	Low/None	diffuse type	III	Yes	Yes	Yes	High	Low	High	Low	High	1
Male	≤60	Benmen	≤5	Low/None	diffuse type	II	No	No	No	Low	Low	High	Low	Low	0
Male	≤60	Weiti	＞5	Low/None	intestinal type	III	Yes	No	Yes	Low	Low	Low	High	Low	0
Male	＞60	Weidou	＞5	Low/None	diffuse type	III	Yes	Yes	Yes	Low	High	High	High	High	1
Female	≤60	Weidou	≤5	Low/None	diffuse type	II	Yes	Yes	Yes	High	High	Low	Low	High	0
Female	≤60	Weidou	≤5	Low/None	intestinal type	I	No	No	No	Low	Low	High	Low	Low	0
Male	≤60	Benmen	＞5	Low/None	diffuse type	III	Yes	Yes	Yes	High	High	High	Low	High	1
Male	≤60	Weiti	＞5	Low/None	diffuse type	I	Yes	No	No	High	High	Low	High	High	1
Male	≤60	Weiti	＞5	High/Median	intestinal type	III	Yes	Yes	Yes	Low	High	Low	Low	Low	0
Female	＞60	Weiti	＞5	Low/None	diffuse type	III	Yes	Yes	Yes	Low	High	Low	Low	Low	1
Male	＞60	Weidou	＞5	Low/None	diffuse type	II	Yes	Yes	No	High	High	Low	Low	High	0
Female	≤60	Weidou	＞5	Low/None	diffuse type	III	Yes	No	Yes	High	Low	High	High	High	1
Male	≤60	Benmen	＞5	High/Median	diffuse type	III	Yes	Yes	Yes	Low	Low	High	High	Low	0
Male	≤60	Weiti	＞5	Low/None	diffuse type	III	Yes	Yes	Yes	Low	High	Low	Low	Low	1
Female	＞60	Weiti	＞5	Low/None	diffuse type	III	Yes	Yes	Yes	High	High	Low	High	High	1
Female	≤60	Benmen	≤5	Low/None	diffuse type	II	Yes	Yes	Yes	Low	Low	High	Low	Low	0
Male	≤60	Weidou	≤5	Low/None	intestinal type	III	Yes	No	Yes	High	Low	High	Low	High	1
Male	≤60	Weidou	＞5	Low/None	diffuse type	III	Yes	No	No	Low	High	Low	Low	Low	0
Male	＞60	Weiti	≤5	Low/None	diffuse type	III	Yes	Yes	Yes	High	High	Low	High	High	1
Female	＞60	Benmen	＞5	Low/None	intestinal type	II	Yes	No	No	Low	High	High	High	High	1
Male	＞60	Benmen	＞5	Low/None	intestinal type	III	Yes	Yes	Yes	High	Low	Low	Low	Low	1
Male	＞60	Weidou	＞5	Low/None	diffuse type	II	Yes	No	Yes	High	High	Low	Low	High	0
Female	≤60	Weiti	≤5	High/Median	diffuse type	I	No	Yes	No	Low	Low	High	Low	Low	0
Male	≤60	Benmen	＞5	Low/None	diffuse type	III	Yes	Yes	Yes	High	High	Low	High	High	1
Female	＞60	Benmen	＞5	Low/None	intestinal type	III	Yes	Yes	Yes	Low	High	High	Low	Low	1
Female	＞60	Weidou	＞5	Low/None	diffuse type	III	Yes	No	Yes	Low	High	Low	Low	Low	0
Male	≤60	Weiti	＞5	Low/None	diffuse type	III	No	Yes	No	Low	Low	Low	Low	Low	0
Male	＞60	Benmen	＞5	Low/None	intestinal type	II	No	Yes	Yes	High	High	Low	Low	High	1
Male	≤60	Weiti	＞5	Low/None	intestinal type	III	Yes	No	No	High	Low	High	High	High	1
Female	≤60	Weidou	＞5	Low/None	diffuse type	III	Yes	Yes	Yes	Low	High	Low	High	High	1
Female	＞60	Weidou	≤5	Low/None	diffuse type	I	No	No	No	High	Low	High	Low	High	0
Male	＞60	Benmen	＞5	Low/None	diffuse type	III	Yes	No	Yes	Low	Low	Low	Low	Low	0
Male	≤60	Benmen	≤5	Low/None	intestinal type	I	No	No	No	Low	Low	High	Low	Low	0
Female	≤60	Weidou	＞5	Low/None	diffuse type	III	Yes	Yes	Yes	Low	High	Low	High	High	0
Male	＞60	Weiti	＞5	Low/None	diffuse type	III	Yes	Yes	Yes	High	High	High	High	High	1
Male	＞60	Benmen	＞5	Low/None	intestinal type	III	Yes	Yes	Yes	High	Low	High	Low	High	0
Female	＞60	Weiti	＞5	High/Median	intestinal type	II	No	No	Yes	Low	Low	Low	Low	Low	0
Male	≤60	Weidou	≤5	Low/None	diffuse type	III	Yes	No	Yes	High	High	High	Low	High	1
Male	≤60	Weidou	≤5	Low/None	diffuse type	III	Yes	Yes	Yes	Low	High	Low	High	High	0
Male	＞60	Weidou	≤5	Low/None	intestinal type	III	Yes	No	Yes	Low	Low	Low	Low	Low	1
Female	≤60	Weidou	≤5	Low/None	diffuse type	III	Yes	Yes	Yes	High	High	High	High	High	1
Female	＞60	Weidou	＞5	Low/None	diffuse type	II	No	Yes	No	Low	High	High	Low	Low	0
Male	＞60	Benmen	≤5	Low/None	intestinal type	II	No	No	Yes	Low	High	Low	Low	Low	0
Male	≤60	Weidou	＞5	Low/None	intestinal type	I	No	Yes	No	High	Low	Low	Low	Low	0
Male	≤60	Weiti	＞5	Low/None	diffuse type	III	Yes	Yes	Yes	High	Low	High	High	High	1
Female	＞60	Weiti	＞5	Low/None	diffuse type	III	Yes	No	No	High	High	Low	High	High	1
Female	＞60	Benmen	≤5	Low/None	diffuse type	II	Yes	No	No	Low	High	High	Low	Low	1
Male	≤60	Weidou	＞5	High/Median	intestinal type	II	No	No	Yes	High	Low	Low	Low	Low	1
Male	≤60	Weidou	≤5	Low/None	diffuse type	I	No	Yes	No	Low	Low	Low	Low	Low	0
Female	≤60	Weiti	＞5	Low/None	diffuse type	III	Yes	No	Yes	High	High	High	High	High	1
Male	≤60	Benmen	＞5	Low/None	intestinal type	III	Yes	No	Yes	High	Low	High	High	High	1
Male	＞60	Benmen	＞5	Low/None	diffuse type	I	No	Yes	Yes	Low	High	High	High	High	0
Female	＞60	Weidou	≤5	Low/None	diffuse type	I	No	No	No	High	High	Low	Low	High	0
Male	≤60	Weiti	≤5	Low/None	intestinal type	II	Yes	Yes	Yes	High	High	High	Low	High	1
Male	＞60	Benmen	≤5	Low/None	diffuse type	III	No	Yes	Yes	Low	High	High	Low	Low	1
Female	≤60	Benmen	＞5	Low/None	diffuse type	III	Yes	Yes	Yes	High	High	High	Low	High	1
Male	≤60	Weidou	≤5	Low/None	diffuse type	III	Yes	Yes	Yes	Low	Low	High	Low	Low	0
Female	＞60	Weiti	≤5	Low/None	intestinal type	I	No	No	No	High	Low	Low	Low	Low	0
Female	≤60	Benmen	＞5	Low/None	diffuse type	III	No	No	No	Low	Low	High	High	Low	0
Male	≤60	Weiti	＞5	Low/None	diffuse type	III	No	Yes	Yes	High	Low	High	High	High	0
Male	≤60	Weidou	＞5	Low/None	intestinal type	II	Yes	No	Yes	High	Low	High	Low	High	1
Male	＞60	Weidou	＞5	Low/None	diffuse type	III	No	Yes	Yes	Low	High	High	High	High	1
Female	≤60	Benmen	≤5	High/Median	intestinal type	I	No	Yes	No	Low	Low	Low	Low	Low	0
Female	＞60	Benmen	＞5	High/Median	diffuse type	III	No	Yes	No	Low	High	Low	High	High	1
Male	＞60	Weiti	＞5	Low/None	diffuse type	I	No	No	No	Low	High	Low	Low	Low	0
Male	＞60	Weidou	＞5	Low/None	diffuse type	III	Yes	No	Yes	High	Low	High	Low	High	1
Male	＞60	Weidou	＞5	Low/None	intestinal type	III	Yes	No	Yes	High	High	Low	High	High	1
Female	＞60	Weidou	＞5	Low/None	diffuse type	II	Yes	Yes	Yes	High	Low	High	Low	High	0
Male	≤60	Benmen	≤5	Low/None	diffuse type	III	Yes	No	Yes	High	High	Low	High	High	1
Female	＞60	Weiti	≤5	Low/None	diffuse type	I	No	No	Yes	Low	Low	Low	Low	Low	0
Male	＞60	Weiti	＞5	Low/None	diffuse type	II	No	No	Yes	High	Low	Low	Low	Low	1
Female	≤60	Benmen	≤5	Low/None	diffuse type	II	No	No	No	High	High	Low	Low	High	0
Female	≤60	Weidou	＞5	Low/None	intestinal type	III	Yes	Yes	Yes	High	Low	Low	High	High	0
Male	＞60	Weidou	≤5	Low/None	diffuse type	III	Yes	Yes	Yes	Low	Low	High	Low	Low	0
Male	＞60	Weiti	＞5	Low/None	diffuse type	II	Yes	No	Yes	Low	High	Low	Low	Low	1
Male	≤60	Benmen	＞5	Low/None	intestinal type	I	No	No	No	Low	High	Low	Low	Low	0
Female	≤60	Weidou	≤5	Low/None	diffuse type	III	No	No	No	Low	Low	High	Low	Low	0
Male	≤60	Weiti	＞5	Low/None	diffuse type	II	Yes	Yes	No	High	High	High	Low	High	1
Male	≤60	Benmen	＞5	Low/None	diffuse type	II	No	Yes	Yes	High	Low	High	High	High	1
Female	＞60	Benmen	＞5	Low/None	intestinal type	II	Yes	No	Yes	Low	Low	High	Low	Low	0
Male	＞60	Weidou	＞5	Low/None	diffuse type	I	No	No	No	Low	High	Low	Low	Low	0
Female	＞60	Benmen	＞5	Low/None	diffuse type	I	No	Yes	No	High	High	High	Low	High	0
Male	＞60	Weiti	＞5	Low/None	intestinal type	III	Yes	Yes	No	Low	Low	Low	High	Low	0
Male	≤60	Weidou	≤5	Low/None	intestinal type	III	Yes	Yes	Yes	Low	High	Low	High	High	1
Female	≤60	Weiti	＞5	High/Median	diffuse type	I	No	Yes	No	Low	Low	High	Low	Low	0
Male	＞60	Weidou	≤5	High/Median	diffuse type	III	No	No	Yes	Low	Low	Low	Low	Low	0
Female	≤60	Weidou	＞5	Low/None	diffuse type	II	Yes	No	Yes	Low	High	Low	Low	Low	0
Male	＞60	Weidou	＞5	Low/None	intestinal type	I	No	No	No	Low	Low	High	Low	Low	0
Male	＞60	Benmen	＞5	Low/None	diffuse type	III	Yes	No	Yes	High	High	High	High	High	1
Female	＞60	Weidou	≤5	Low/None	diffuse type	III	Yes	Yes	No	High	High	Low	High	High	0
Male	≤60	Weiti	≤5	Low/None	intestinal type	I	No	No	Yes	Low	Low	Low	Low	Low	0
Female	＞60	Weiti	＞5	Low/None	diffuse type	I	No	No	No	High	Low	Low	Low	Low	0
Female	＞60	Benmen	＞5	Low/None	diffuse type	III	Yes	Yes	Yes	High	High	High	Low	High	1
Male	≤60	Weidou	≤5	Low/None	diffuse type	III	Yes	No	Yes	High	High	High	Low	High	0
Male	＞60	Weidou	≤5	Low/None	intestinal type	III	Yes	Yes	Yes	Low	High	High	High	High	1
Male	＞60	Weiti	＞5	Low/None	diffuse type	III	Yes	Yes	Yes	High	Low	Low	High	High	1
Female	＞60	Benmen	≤5	Low/None	diffuse type	II	Yes	No	Yes	Low	High	High	High	High	1
Female	≤60	Benmen	＞5	High/Median	diffuse type	III	No	No	Yes	Low	Low	Low	High	Low	0
Male	≤60	Weidou	＞5	Low/None	intestinal type	III	No	Yes	Yes	High	Low	Low	Low	Low	0
Male	≤60	Weiti	＞5	Low/None	diffuse type	III	No	Yes	Yes	High	High	High	High	High	1
Female	≤60	Benmen	≤5	High/Median	diffuse type	I	No	No	No	Low	High	Low	High	High	1
Male	≤60	Benmen	≤5	Low/None	intestinal type	II	Yes	No	Yes	High	Low	High	Low	High	1
Female	≤60	Weiti	＞5	Low/None	intestinal type	III	No	Yes	Yes	Low	High	High	High	High	1
Male	＞60	Benmen	≤5	High/Median	diffuse type	III	Yes	No	Yes	High	Low	Low	Low	Low	1
Male	≤60	Weiti	＞5	Low/None	diffuse type	III	No	No	Yes	High	High	High	High	High	1
Female	≤60	Weidou	＞5	Low/None	diffuse type	III	Yes	No	Yes	Low	High	Low	Low	Low	0
Male	≤60	Weidou	≤5	Low/None	intestinal type	II	Yes	No	No	High	High	High	Low	High	1
Female	＞60	Benmen	＞5	Low/None	diffuse type	III	No	Yes	Yes	Low	Low	High	High	Low	0
Female	＞60	Weiti	＞5	Low/None	diffuse type	III	No	Yes	Yes	Low	High	Low	High	High	1
Male	≤60	Weidou	＞5	Low/None	intestinal type	III	Yes	No	Yes	High	High	High	Low	High	1
Male	≤60	Weidou	≤5	High/Median	intestinal type	II	Yes	Yes	Yes	Low	Low	Low	Low	Low	0
Male	＞60	Weidou	＞5	Low/None	diffuse type	II	No	Yes	Yes	High	Low	High	High	High	0
Female	＞60	Benmen	≤5	Low/None	diffuse type	III	No	Yes	Yes	High	Low	High	High	High	1
Female	≤60	Weidou	＞5	Low/None	diffuse type	II	No	No	Yes	Low	High	Low	Low	Low	0
Male	≤60	Weiti	＞5	Low/None	intestinal type	III	Yes	Yes	Yes	Low	Low	High	Low	Low	0
Male	≤60	Weiti	＞5	Low/None	diffuse type	II	No	No	Yes	Low	High	Low	High	High	1
Male	≤60	Weidou	≤5	Low/None	intestinal type	II	No	Yes	Yes	High	Low	Low	High	High	0
Male	≤60	Weidou	≤5	Low/None	diffuse type	III	No	Yes	Yes	High	Low	High	High	High	1
Male	＞60	Weiti	＞5	Low/None	intestinal type	II	Yes	Yes	Yes	High	High	Low	High	High	1
Female	＞60	Benmen	≤5	Low/None	diffuse type	II	Yes	Yes	Yes	Low	Low	High	Low	Low	1
Male	＞60	Benmen	≤5	Low/None	diffuse type	II	No	Yes	Yes	Low	High	Low	High	High	0
Male	≤60	Weidou	＞5	Low/None	diffuse type	II	Yes	No	No	High	High	High	Low	High	1
Female	≤60	Weiti	≤5	Low/None	intestinal type	II	Yes	Yes	Yes	High	High	High	High	High	1
Male	＞60	Benmen	＞5	Low/None	diffuse type	III	Yes	Yes	Yes	High	Low	High	Low	High	0
Female	≤60	Benmen	≤5	Low/None	diffuse type	I	No	Yes	No	Low	High	Low	Low	Low	0
Female	≤60	Weidou	≤5	Low/None	intestinal type	III	Yes	No	Yes	High	Low	Low	High	High	0
Male	≤60	Weiti	＞5	Low/None	diffuse type	III	No	Yes	No	Low	Low	High	Low	Low	0
Male	＞60	Weidou	＞5	Low/None	diffuse type	II	Yes	No	Yes	High	High	Low	Low	High	1
Female	≤60	Weidou	＞5	Low/None	diffuse type	II	Yes	Yes	Yes	High	Low	High	High	High	1
Female	≤60	Weidou	＞5	Low/None	intestinal type	II	Yes	No	Yes	High	High	High	High	High	1
Male	≤60	Benmen	≤5	Low/None	diffuse type	II	Yes	Yes	Yes	Low	High	High	High	High	0
Male	＞60	Weidou	＞5	Low/None	diffuse type	II	Yes	No	Yes	Low	Low	Low	High	Low	0
Female	＞60	Weiti	≤5	Low/None	intestinal type	II	No	Yes	No	High	Low	Low	Low	Low	0
Male	＞60	Weiti	＞5	Low/None	diffuse type	II	Yes	No	Yes	Low	High	Low	Low	Low	0
Male	＞60	Benmen	＞5	Low/None	diffuse type	III	Yes	Yes	Yes	Low	High	Low	Low	Low	1
Female	＞60	Weidou	＞5	High/Median	diffuse type	II	Yes	No	Yes	High	Low	High	Low	High	0
Male	＞60	Weidou	＞5	Low/None	diffuse type	II	No	Yes	Yes	High	Low	High	Low	High	1
Male	≤60	Weiti	＞5	Low/None	intestinal type	III	No	Yes	Yes	High	High	Low	Low	High	0
Female	＞60	Benmen	＞5	Low/None	intestinal type	I	Yes	Yes	Yes	High	High	Low	High	High	1
Male	≤60	Benmen	≤5	Low/None	diffuse type	II	No	Yes	Yes	Low	High	High	Low	Low	0
Male	≤60	Weidou	≤5	High/Median	diffuse type	III	Yes	No	Yes	High	High	High	High	High	1
Male	＞60	Weiti	＞5	Low/None	diffuse type	II	No	Yes	Yes	Low	Low	Low	Low	Low	1
Male	＞60	Benmen	≤5	Low/None	intestinal type	II	Yes	Yes	Yes	High	Low	Low	High	High	0
Male	＞60	Benmen	≤5	Low/None	diffuse type	II	No	Yes	Yes	High	High	Low	Low	High	1
Female	＞60	Weidou	＞5	Low/None	diffuse type	III	Yes	Yes	Yes	Low	High	Low	High	High	0
Male	＞60	Weiti	≤5	Low/None	intestinal type	III	No	Yes	Yes	Low	Low	High	High	Low	0
Male	≤60	Benmen	＞5	Low/None	diffuse type	III	Yes	Yes	Yes	High	High	High	High	High	1
Female	≤60	Weiti	＞5	Low/None	diffuse type	III	Yes	No	Yes	Low	Low	Low	Low	Low	0
Male	＞60	Weidou	＞5	Low/None	diffuse type	II	No	No	Yes	Low	High	Low	Low	Low	1
Female	≤60	Weidou	≤5	Low/None	intestinal type	III	Yes	No	Yes	High	Low	High	High	High	1
Female	＞60	Benmen	≤5	Low/None	diffuse type	III	Yes	Yes	Yes	High	Low	High	High	High	0
Male	＞60	Weiti	＞5	Low/None	diffuse type	III	Yes	No	Yes	High	High	High	Low	High	1
Male	＞60	Weidou	＞5	Low/None	intestinal type	III	Yes	Yes	Yes	Low	High	Low	High	High	0
Male	＞60	Weidou	≤5	Low/None	diffuse type	III	Yes	Yes	Yes	Low	High	Low	High	High	1
Female	≤60	Weidou	≤5	Low/None	intestinal type	II	No	No	Yes	Low	Low	Low	Low	Low	0
Female	＞60	Benmen	＞5	Low/None	diffuse type	III	Yes	Yes	Yes	High	Low	High	High	High	1
Male	＞60	Weidou	≤5	Low/None	diffuse type	III	Yes	No	Yes	Low	Low	High	Low	Low	0
Male	≤60	Weiti	＞5	Low/None	diffuse type	II	Yes	No	Yes	High	High	Low	Low	High	0
Female	≤60	Weiti	＞5	Low/None	intestinal type	III	Yes	No	Yes	High	High	Low	High	High	1
Male	≤60	Benmen	＞5	Low/None	diffuse type	III	Yes	Yes	Yes	Low	Low	Low	Low	Low	0
Male	＞60	Weidou	≤5	Low/None	intestinal type	III	Yes	Yes	Yes	High	High	High	High	High	1
Female	＞60	Weidou	≤5	Low/None	diffuse type	II	No	No	No	Low	Low	High	Low	Low	1
Male	≤60	Weiti	≤5	Low/None	diffuse type	III	No	No	Yes	Low	High	High	Low	Low	0
Male	＞60	Benmen	＞5	Low/None	diffuse type	III	No	Yes	No	Low	Low	High	High	Low	0
Female	≤60	Benmen	≤5	Low/None	intestinal type	III	Yes	Yes	Yes	High	High	Low	Low	High	0
Male	≤60	Weidou	≤5	Low/None	diffuse type	III	Yes	Yes	Yes	High	Low	Low	Low	Low	1
Male	≤60	Weiti	＞5	Low/None	diffuse type	III	Yes	Yes	Yes	High	High	Low	High	High	1
Male	＞60	Benmen	≤5	High/Median	intestinal type	III	No	Yes	Yes	High	Low	Low	Low	Low	0
Male	≤60	Benmen	＞5	Low/None	diffuse type	III	Yes	Yes	Yes	Low	High	High	High	High	0
Male	≤60	Weidou	＞5	Low/None	diffuse type	III	Yes	Yes	Yes	High	High	High	High	High	1
Male	＞60	Weiti	＞5	Low/None	diffuse type	II	No	Yes	Yes	High	High	High	Low	High	1
Male	≤60	Benmen	≤5	Low/None	diffuse type	I	No	No	No	Low	Low	Low	Low	Low	0
Female	≤60	Weiti	＞5	Low/None	intestinal type	III	Yes	Yes	Yes	Low	Low	Low	High	Low	1
Male	＞60	Weidou	≤5	Low/None	diffuse type	I	No	No	No	Low	High	Low	Low	Low	0
Male	≤60	Weidou	＞5	Low/None	diffuse type	I	No	No	Yes	High	Low	Low	Low	Low	0
Male	≤60	Benmen	＞5	Low/None	intestinal type	II	No	Yes	Yes	Low	Low	High	Low	Low	0
Male	≤60	Benmen	＞5	Low/None	diffuse type	III	Yes	Yes	Yes	High	High	High	High	High	1
Male	≤60	Weidou	≤5	Low/None	diffuse type	III	Yes	Yes	Yes	High	High	Low	Low	High	1
Male	≤60	Weiti	≤5	Low/None	intestinal type	II	Yes	Yes	No	High	High	Low	Low	High	0

## Sheet: Sheet2
Sex	Age	Tumor site	Tumor size	Pathology	Lauren	TNM stage	Nerve.invasion	vascular	Chemotherapy	4-panel	Recurence
Male	≤60	Benmen	≤5	Low/None	diffuse type	III	Yes	Yes	Yes	Low	0
Male	≤60	Weidou	≤5	Low/None	intestinal type	II	No	No	Yes	High	0
Female	≤60	Weiti	≤5	Low/None	intestinal type	II	Yes	Yes	Yes	High	1
Female	＞60	Benmen	＞5	Low/None	diffuse type	II	No	No	Yes	Low	0
Male	≤60	Weidou	≤5	Low/None	intestinal type	II	Yes	No	Yes	Low	0
Female	＞60	Weidou	＞5	Low/None	diffuse type	III	Yes	Yes	Yes	High	1
Male	≤60	Weidou	＞5	Low/None	diffuse type	III	Yes	No	Yes	High	1
Female	＞60	Weidou	≤5	Low/None	intestinal type	III	Yes	No	Yes	Low	1
Male	＞60	Weiti	≤5	Low/None	intestinal type	III	Yes	Yes	Yes	High	1
Female	＞60	Weiti	＞5	Low/None	intestinal type	I	No	Yes	No	Low	0
Female	≤60	Benmen	≤5	Low/None	diffuse type	III	No	No	Yes	Low	0
Male	＞60	Weidou	＞5	High/Median	intestinal type	II	Yes	Yes	Yes	High	1
Male	＞60	Weiti	＞5	High/Median	intestinal type	III	Yes	Yes	Yes	Low	1
Male	≤60	Benmen	≤5	High/Median	intestinal type	III	No	Yes	Yes	High	1
Female	≤60	Benmen	＞5	Low/None	intestinal type	II	Yes	Yes	Yes	Low	0
Male	＞60	Weidou	＞5	Low/None	diffuse type	III	Yes	Yes	Yes	High	1
Female	＞60	Weiti	＞5	Low/None	diffuse type	II	No	No	Yes	Low	0
Female	＞60	Benmen	≤5	Low/None	intestinal type	II	Yes	No	Yes	Low	1
Male	≤60	Benmen	＞5	Low/None	diffuse type	II	No	No	Yes	Low	0
Female	＞60	Weidou	≤5	Low/None	diffuse type	III	Yes	No	No	High	1
Female	＞60	Weiti	≤5	High/Median	diffuse type	III	No	Yes	No	Low	0
Female	≤60	Weidou	≤5	Low/None	intestinal type	III	Yes	Yes	Yes	High	1
Male	＞60	Weidou	≤5	Low/None	diffuse type	III	Yes	No	Yes	High	1
Female	＞60	Benmen	≤5	Low/None	diffuse type	II	No	No	Yes	Low	0
Female	≤60	Benmen	≤5	Low/None	intestinal type	II	Yes	Yes	Yes	High	0
Male	＞60	Weidou	≤5	Low/None	intestinal type	II	Yes	No	Yes	Low	1
Male	＞60	Weiti	≤5	Low/None	intestinal type	I	No	No	Yes	Low	0
Female	≤60	Benmen	＞5	Low/None	diffuse type	III	No	Yes	Yes	Low	0
Male	≤60	Weiti	＞5	Low/None	diffuse type	I	Yes	No	Yes	Low	0
Female	＞60	Weidou	≤5	Low/None	diffuse type	II	Yes	No	Yes	High	1
Male	≤60	Weidou	＞5	Low/None	diffuse type	II	No	No	No	Low	0
Female	＞60	Benmen	＞5	Low/None	diffuse type	II	Yes	No	No	Low	0
Female	≤60	Weidou	＞5	Low/None	intestinal type	II	No	No	Yes	High	0
Male	≤60	Weiti	＞5	High/Median	intestinal type	III	Yes	Yes	Yes	Low	1
Male	＞60	Weiti	＞5	Low/None	intestinal type	I	No	No	Yes	Low	0
Male	＞60	Benmen	≤5	Low/None	diffuse type	III	Yes	Yes	Yes	Low	0
Female	≤60	Weidou	≤5	Low/None	intestinal type	III	Yes	Yes	Yes	Low	0
Male	＞60	Weiti	≤5	Low/None	intestinal type	I	No	No	Yes	Low	0
Male	≤60	Weidou	＞5	Low/None	intestinal type	III	Yes	Yes	No	High	1
Male	≤60	Weidou	≤5	Low/None	diffuse type	III	No	No	Yes	High	1
Male	≤60	Weidou	≤5	Low/None	diffuse type	I	No	Yes	Yes	Low	0
Male	≤60	Weiti	≤5	Low/None	intestinal type	III	Yes	Yes	Yes	Low	0
Female	≤60	Weiti	＞5	Low/None	intestinal type	III	Yes	No	No	Low	0
Male	≤60	Benmen	＞5	Low/None	intestinal type	III	No	Yes	Yes	Low	0
Male	＞60	Weidou	≤5	Low/None	diffuse type	III	No	Yes	Yes	Low	1
Male	≤60	Weidou	≤5	Low/None	diffuse type	II	No	No	Yes	Low	0
Male	＞60	Weiti	≤5	High/Median	intestinal type	III	No	Yes	Yes	High	1
Male	＞60	Benmen	≤5	Low/None	intestinal type	II	Yes	Yes	Yes	Low	0
Male	≤60	Benmen	≤5	Low/None	intestinal type	II	No	No	Yes	Low	0
Male	＞60	Weidou	≤5	Low/None	diffuse type	III	Yes	No	Yes	High	1
Female	≤60	Weiti	＞5	Low/None	diffuse type	I	No	No	Yes	Low	0
Male	＞60	Benmen	≤5	Low/None	intestinal type	III	Yes	Yes	Yes	High	1
Male	＞60	Benmen	≤5	Low/None	diffuse type	III	Yes	Yes	Yes	High	1
Male	＞60	Weidou	＞5	High/Median	diffuse type	II	No	No	Yes	High	0
Male	＞60	Weiti	＞5	Low/None	diffuse type	III	Yes	Yes	No	High	0
Male	＞60	Benmen	＞5	Low/None	intestinal type	III	Yes	Yes	Yes	High	1
Male	＞60	Weiti	＞5	Low/None	diffuse type	III	Yes	No	No	Low	0
Male	＞60	Benmen	＞5	Low/None	intestinal type	III	Yes	Yes	No	High	1
Male	≤60	Weiti	＞5	Low/None	diffuse type	III	Yes	Yes	Yes	High	1
Male	＞60	Weidou	＞5	Low/None	diffuse type	III	Yes	Yes	Yes	High	1
Female	≤60	Weidou	＞5	Low/None	intestinal type	I	Yes	Yes	Yes	Low	0
Male	＞60	Weidou	≤5	Low/None	diffuse type	III	Yes	No	Yes	Low	0
Male	＞60	Benmen	≤5	Low/None	diffuse type	II	No	Yes	Yes	Low	0
Female	≤60	Weidou	＞5	Low/None	diffuse type	I	Yes	Yes	No	Low	0
Male	＞60	Weiti	≤5	Low/None	intestinal type	III	Yes	No	Yes	Low	0
Female	＞60	Weiti	＞5	Low/None	diffuse type	III	Yes	No	Yes	Low	0
Female	＞60	Benmen	＞5	Low/None	intestinal type	II	Yes	Yes	Yes	Low	0
Male	≤60	Weidou	＞5	Low/None	diffuse type	I	No	Yes	No	High	0
Male	＞60	Weidou	≤5	Low/None	intestinal type	II	Yes	No	No	High	0
Male	＞60	Weiti	＞5	Low/None	intestinal type	III	Yes	Yes	Yes	Low	1
Female	＞60	Benmen	＞5	Low/None	diffuse type	III	Yes	Yes	Yes	High	1
Female	＞60	Benmen	＞5	Low/None	intestinal type	III	Yes	Yes	Yes	High	1
Male	＞60	Weiti	＞5	Low/None	diffuse type	III	Yes	Yes	Yes	Low	0
Female	≤60	Benmen	＞5	Low/None	diffuse type	II	Yes	Yes	Yes	High	1
Male	＞60	Benmen	＞5	Low/None	intestinal type	III	Yes	No	Yes	High	1
Male	＞60	Weidou	＞5	Low/None	diffuse type	I	Yes	Yes	No	High	0
Female	＞60	Weiti	≤5	Low/None	intestinal type	III	Yes	No	Yes	Low	0
Male	≤60	Benmen	≤5	Low/None	intestinal type	III	Yes	Yes	Yes	Low	1
Male	≤60	Weiti	＞5	Low/None	intestinal type	III	Yes	No	Yes	High	1
Female	＞60	Weidou	＞5	Low/None	diffuse type	II	Yes	Yes	Yes	Low	0
Male	＞60	Weidou	＞5	High/Median	diffuse type	II	No	Yes	No	Low	0
Male	＞60	Weidou	＞5	Low/None	intestinal type	III	Yes	No	Yes	High	1
Female	＞60	Benmen	＞5	Low/None	diffuse type	III	Yes	No	Yes	Low	1
Male	≤60	Weidou	＞5	Low/None	intestinal type	III	Yes	No	No	Low	0
Male	≤60	Weiti	＞5	High/Median	diffuse type	III	Yes	No	Yes	Low	1
Female	≤60	Weiti	＞5	Low/None	intestinal type	II	Yes	Yes	Yes	High	0
Male	≤60	Benmen	≤5	Low/None	intestinal type	III	Yes	Yes	Yes	Low	0
Female	＞60	Weidou	＞5	Low/None	diffuse type	II	Yes	Yes	Yes	High	1
Male	≤60	Weiti	≤5	Low/None	intestinal type	I	Yes	Yes	Yes	Low	0
Male	＞60	Benmen	≤5	Low/None	diffuse type	I	No	No	No	Low	0
Male	≤60	Benmen	＞5	Low/None	diffuse type	III	Yes	No	Yes	High	1
Female	≤60	Weidou	≤5	Low/None	intestinal type	III	No	No	Yes	High	0
Female	＞60	Weiti	＞5	Low/None	diffuse type	I	No	No	No	Low	0
Male	＞60	Benmen	＞5	Low/None	diffuse type	II	Yes	Yes	Yes	High	1
Male	≤60	Benmen	＞5	Low/None	diffuse type	II	Yes	No	Yes	Low	0
Female	≤60	Weidou	≤5	Low/None	intestinal type	III	Yes	Yes	Yes	Low	0
Male	＞60	Weiti	≤5	Low/None	diffuse type	II	Yes	No	Yes	Low	0
Male	≤60	Benmen	≤5	Low/None	diffuse type	III	Yes	Yes	Yes	High	0
Female	＞60	Weiti	＞5	High/Median	intestinal type	II	No	Yes	Yes	Low	0
Male	≤60	Weidou	≤5	Low/None	diffuse type	II	No	No	Yes	Low	0
Male	＞60	Weidou	≤5	Low/None	diffuse type	II	No	No	Yes	High	1
Female	≤60	Benmen	＞5	Low/None	diffuse type	I	No	No	Yes	Low	0
Male	≤60	Benmen	≤5	Low/None	diffuse type	III	Yes	No	No	Low	0
Female	≤60	Weidou	＞5	Low/None	intestinal type	III	Yes	No	Yes	Low	0
Female	＞60	Weiti	＞5	Low/None	diffuse type	III	Yes	No	Yes	Low	0
Male	≤60	Weiti	＞5	Low/None	intestinal type	III	Yes	Yes	Yes	Low	1
Male	＞60	Weidou	＞5	Low/None	diffuse type	II	Yes	Yes	Yes	High	0
Female	＞60	Weidou	≤5	Low/None	diffuse type	III	No	Yes	Yes	High	1
Female	≤60	Weidou	＞5	Low/None	diffuse type	I	No	Yes	No	Low	0
Male	≤60	Benmen	＞5	Low/None	intestinal type	III	Yes	Yes	Yes	Low	0
Male	≤60	Weidou	＞5	High/Median	diffuse type	I	No	No	No	High	0
Female	≤60	Weiti	＞5	Low/None	diffuse type	III	No	No	Yes	High	1
Male	≤60	Weiti	＞5	Low/None	diffuse type	III	No	No	Yes	High	1
Female	＞60	Benmen	＞5	Low/None	intestinal type	II	No	No	Yes	Low	0
Male	＞60	Weidou	≤5	Low/None	diffuse type	III	Yes	Yes	Yes	Low	0
Male	≤60	Weidou	≤5	Low/None	diffuse type	III	Yes	Yes	Yes	Low	0
Female	＞60	Weiti	＞5	High/Median	intestinal type	III	Yes	No	Yes	High	1
Male	＞60	Benmen	≤5	High/Median	diffuse type	III	Yes	Yes	Yes	Low	1
Female	＞60	Benmen	＞5	Low/None	diffuse type	III	Yes	No	Yes	High	1
Female	＞60	Weidou	＞5	Low/None	diffuse type	III	No	No	Yes	Low	0
Male	≤60	Weiti	＞5	Low/None	diffuse type	I	No	No	No	Low	0
Male	≤60	Benmen	≤5	Low/None	intestinal type	III	No	No	No	High	0
Male	≤60	Benmen	＞5	Low/None	diffuse type	I	No	Yes	No	Low	0
Female	＞60	Weidou	＞5	Low/None	diffuse type	III	Yes	No	Yes	High	0
Female	≤60	Weiti	＞5	Low/None	diffuse type	III	Yes	No	Yes	Low	1
Male	≤60	Weiti	＞5	Low/None	intestinal type	I	No	No	No	Low	0
Male	≤60	Weidou	＞5	Low/None	diffuse type	III	Yes	Yes	Yes	Low	0
Male	≤60	Weidou	＞5	Low/None	intestinal type	III	Yes	Yes	Yes	Low	0
Male	≤60	Benmen	≤5	Low/None	diffuse type	II	No	No	Yes	Low	0
Female	＞60	Weidou	＞5	Low/None	diffuse type	II	No	No	Yes	High	0
Male	＞60	Weiti	≤5	Low/None	diffuse type	III	Yes	No	Yes	High	1
Female	≤60	Weiti	＞5	Low/None	diffuse type	I	No	No	No	Low	0
Female	≤60	Benmen	＞5	Low/None	intestinal type	I	No	Yes	No	Low	0
Male	＞60	Weidou	＞5	Low/None	diffuse type	II	No	No	Yes	High	0
Male	≤60	Weidou	≤5	Low/None	diffuse type	II	Yes	No	Yes	High	1
Male	≤60	Weiti	≤5	High/Median	intestinal type	III	Yes	Yes	Yes	High	1
Female	＞60	Benmen	≤5	Low/None	intestinal type	III	Yes	Yes	Yes	Low	0
Female	＞60	Benmen	＞5	Low/None	diffuse type	I	No	No	Yes	Low	0
Male	≤60	Weidou	≤5	Low/None	diffuse type	III	Yes	Yes	Yes	Low	1
Male	＞60	Weiti	≤5	Low/None	diffuse type	III	No	No	No	High	0
Female	≤60	Benmen	＞5	Low/None	intestinal type	II	Yes	Yes	Yes	Low	0
Male	≤60	Benmen	≤5	Low/None	diffuse type	III	Yes	Yes	Yes	High	1
Male	≤60	Weidou	＞5	High/Median	diffuse type	III	Yes	Yes	Yes	High	1
Female	＞60	Weiti	＞5	High/Median	intestinal type	I	No	No	No	Low	0
Male	≤60	Benmen	＞5	Low/None	diffuse type	III	Yes	Yes	Yes	Low	1
Female	＞60	Weiti	＞5	Low/None	diffuse type	II	Yes	Yes	Yes	Low	0
Male	＞60	Weidou	＞5	Low/None	intestinal type	I	No	No	No	Low	0
Male	≤60	Weidou	≤5	Low/None	diffuse type	II	Yes	Yes	Yes	Low	0
Female	＞60	Benmen	＞5	Low/None	diffuse type	II	Yes	No	Yes	Low	1
Male	≤60	Benmen	＞5	Low/None	diffuse type	III	Yes	Yes	Yes	High	0
Female	＞60	Weidou	＞5	High/Median	intestinal type	III	Yes	Yes	Yes	High	0
Female	＞60	Weiti	≤5	Low/None	diffuse type	III	Yes	Yes	Yes	High	1
Male	≤60	Benmen	≤5	Low/None	diffuse type	II	No	No	No	Low	0
Male	≤60	Weiti	＞5	Low/None	intestinal type	III	Yes	No	Yes	Low	0
Male	＞60	Weidou	＞5	Low/None	diffuse type	III	Yes	Yes	Yes	High	1
Female	≤60	Weidou	≤5	Low/None	diffuse type	II	Yes	Yes	Yes	Low	0
Female	≤60	Weidou	≤5	Low/None	intestinal type	I	No	No	No	Low	0
Male	≤60	Benmen	＞5	Low/None	diffuse type	III	Yes	Yes	Yes	High	1
Male	≤60	Weiti	＞5	Low/None	diffuse type	I	Yes	No	No	High	1
Male	≤60	Weiti	＞5	High/Median	intestinal type	III	Yes	Yes	Yes	Low	0
Female	＞60	Weiti	＞5	Low/None	diffuse type	III	Yes	Yes	Yes	Low	1
Male	＞60	Weidou	＞5	Low/None	diffuse type	II	Yes	Yes	No	Low	0
Female	≤60	Weidou	＞5	Low/None	diffuse type	III	Yes	No	Yes	High	1
Male	≤60	Benmen	＞5	High/Median	diffuse type	III	Yes	Yes	Yes	High	0
Male	≤60	Weiti	＞5	Low/None	diffuse type	III	Yes	Yes	Yes	High	1
Female	＞60	Weiti	＞5	Low/None	diffuse type	III	Yes	Yes	Yes	Low	1
Female	≤60	Benmen	≤5	Low/None	diffuse type	II	Yes	Yes	Yes	Low	0
Male	≤60	Weidou	≤5	Low/None	intestinal type	III	Yes	No	Yes	High	1
Male	≤60	Weidou	＞5	Low/None	diffuse type	III	Yes	No	No	Low	0
Male	＞60	Weiti	≤5	Low/None	diffuse type	III	Yes	Yes	Yes	High	1
Female	＞60	Benmen	＞5	Low/None	intestinal type	II	Yes	No	No	High	1
Male	＞60	Benmen	＞5	Low/None	intestinal type	III	Yes	Yes	Yes	High	1
Male	＞60	Weidou	＞5	Low/None	diffuse type	II	Yes	No	Yes	Low	0
Female	≤60	Weiti	≤5	High/Median	diffuse type	I	No	Yes	No	Low	0
Male	≤60	Benmen	＞5	Low/None	diffuse type	III	Yes	Yes	Yes	Low	1
Female	＞60	Benmen	＞5	Low/None	intestinal type	III	Yes	Yes	Yes	High	1
Female	＞60	Weidou	＞5	Low/None	diffuse type	III	Yes	No	Yes	Low	0
Male	≤60	Weiti	＞5	Low/None	diffuse type	III	No	Yes	No	Low	0
Male	＞60	Benmen	＞5	Low/None	intestinal type	II	No	Yes	Yes	High	1
Male	≤60	Weiti	＞5	Low/None	intestinal type	III	Yes	No	No	High	1
Female	≤60	Weidou	＞5	Low/None	diffuse type	III	Yes	Yes	Yes	High	1
Female	＞60	Weidou	≤5	Low/None	diffuse type	I	No	No	No	High	0
Male	＞60	Benmen	＞5	Low/None	diffuse type	III	Yes	No	Yes	Low	0
Male	≤60	Benmen	≤5	Low/None	intestinal type	I	No	No	No	Low	0
Female	≤60	Weidou	＞5	Low/None	diffuse type	III	Yes	Yes	Yes	Low	0

## Sheet: Sheet3
Sex	Age	Tumor.site	Tumor.size	Pathology	Lauren	TNM.stage	Nerve.invasion	vascular	Chemotherapy	X4.panel	Recurence
Female	＞60	Weidou	＞5	Low/None	diffuse type	III	Yes	No	Yes	High	0
Female	≤60	Weiti	＞5	Low/None	diffuse type	III	Yes	No	Yes	High	1
Male	≤60	Weiti	＞5	Low/None	intestinal type	I	No	No	No	Low	0
Male	≤60	Weidou	＞5	Low/None	diffuse type	III	Yes	Yes	Yes	Low	0
Male	≤60	Weidou	＞5	Low/None	intestinal type	III	Yes	Yes	Yes	Low	0
Male	≤60	Benmen	≤5	Low/None	diffuse type	II	No	No	Yes	High	0
Female	＞60	Weidou	＞5	Low/None	diffuse type	II	No	No	Yes	High	0
Male	＞60	Weiti	≤5	Low/None	diffuse type	III	Yes	No	Yes	High	1
Female	≤60	Weiti	＞5	Low/None	diffuse type	I	No	No	No	Low	0
Female	≤60	Benmen	＞5	Low/None	intestinal type	I	No	Yes	No	Low	0
Male	＞60	Weidou	＞5	Low/None	diffuse type	II	No	No	Yes	High	0
Male	≤60	Weidou	≤5	Low/None	diffuse type	II	Yes	No	Yes	High	1
Male	≤60	Weiti	≤5	High/Median	intestinal type	III	Yes	Yes	Yes	High	1
Female	＞60	Benmen	≤5	Low/None	intestinal type	III	Yes	Yes	Yes	Low	0
Female	＞60	Benmen	＞5	Low/None	diffuse type	I	No	No	Yes	Low	0
Male	≤60	Weidou	≤5	Low/None	diffuse type	III	Yes	Yes	Yes	Low	1
Male	＞60	Weiti	≤5	Low/None	diffuse type	III	No	No	No	High	0
Female	≤60	Benmen	＞5	Low/None	intestinal type	II	Yes	Yes	Yes	Low	0
Male	≤60	Benmen	≤5	Low/None	diffuse type	III	Yes	Yes	Yes	High	1
Male	≤60	Weidou	＞5	High/Median	diffuse type	III	Yes	Yes	Yes	High	1
Female	＞60	Weiti	＞5	High/Median	intestinal type	I	No	No	No	High	0
Male	≤60	Benmen	＞5	Low/None	diffuse type	III	Yes	Yes	Yes	High	1
Female	＞60	Weiti	＞5	Low/None	diffuse type	II	Yes	Yes	Yes	Low	0
Male	＞60	Weidou	＞5	Low/None	intestinal type	I	No	No	No	Low	0
Male	≤60	Weidou	≤5	Low/None	diffuse type	II	Yes	Yes	Yes	High	0
Female	＞60	Benmen	＞5	Low/None	diffuse type	II	Yes	No	Yes	High	1
Male	≤60	Benmen	＞5	Low/None	diffuse type	III	Yes	Yes	Yes	Low	0
Female	＞60	Weidou	＞5	High/Median	intestinal type	III	Yes	Yes	Yes	High	0
Female	＞60	Weiti	≤5	Low/None	diffuse type	III	Yes	Yes	Yes	High	1
Male	≤60	Benmen	≤5	Low/None	diffuse type	II	No	No	No	Low	0
Male	≤60	Weiti	＞5	Low/None	intestinal type	III	Yes	No	Yes	Low	0
Male	＞60	Weidou	＞5	Low/None	diffuse type	III	Yes	Yes	Yes	High	1
Female	≤60	Weidou	≤5	Low/None	diffuse type	II	Yes	Yes	Yes	High	0
Female	≤60	Weidou	≤5	Low/None	intestinal type	I	No	No	No	Low	0
Male	≤60	Benmen	＞5	Low/None	diffuse type	III	Yes	Yes	Yes	High	1
Male	≤60	Weiti	＞5	Low/None	diffuse type	I	Yes	No	No	High	1
Male	≤60	Weiti	＞5	High/Median	intestinal type	III	Yes	Yes	Yes	Low	0
Female	＞60	Weiti	＞5	Low/None	diffuse type	III	Yes	Yes	Yes	Low	1
Male	＞60	Weidou	＞5	Low/None	diffuse type	II	Yes	Yes	No	High	0
Female	≤60	Weidou	＞5	Low/None	diffuse type	III	Yes	No	Yes	High	1
Male	≤60	Benmen	＞5	High/Median	diffuse type	III	Yes	Yes	Yes	Low	0
Male	≤60	Weiti	＞5	Low/None	diffuse type	III	Yes	Yes	Yes	Low	1
Female	＞60	Weiti	＞5	Low/None	diffuse type	III	Yes	Yes	Yes	High	1
Female	≤60	Benmen	≤5	Low/None	diffuse type	II	Yes	Yes	Yes	Low	0
Male	≤60	Weidou	≤5	Low/None	intestinal type	III	Yes	No	Yes	High	1
Male	≤60	Weidou	＞5	Low/None	diffuse type	III	Yes	No	No	Low	0
Male	＞60	Weiti	≤5	Low/None	diffuse type	III	Yes	Yes	Yes	High	1
Female	＞60	Benmen	＞5	Low/None	intestinal type	II	Yes	No	No	High	1
Male	＞60	Benmen	＞5	Low/None	intestinal type	III	Yes	Yes	Yes	Low	1
Male	＞60	Weidou	＞5	Low/None	diffuse type	II	Yes	No	Yes	High	0
Female	≤60	Weiti	≤5	High/Median	diffuse type	I	No	Yes	No	Low	0
Male	≤60	Benmen	＞5	Low/None	diffuse type	III	Yes	Yes	Yes	High	1
Female	＞60	Benmen	＞5	Low/None	intestinal type	III	Yes	Yes	Yes	High	1
Female	＞60	Weidou	＞5	Low/None	diffuse type	III	Yes	No	Yes	Low	0
Male	≤60	Weiti	＞5	Low/None	diffuse type	III	No	Yes	No	Low	0
Male	＞60	Benmen	＞5	Low/None	intestinal type	II	No	Yes	Yes	High	1
Male	≤60	Weiti	＞5	Low/None	intestinal type	III	Yes	No	No	High	1
Female	≤60	Weidou	＞5	Low/None	diffuse type	III	Yes	Yes	Yes	High	1
Female	＞60	Weidou	≤5	Low/None	diffuse type	I	No	No	No	High	0
Male	＞60	Benmen	＞5	Low/None	diffuse type	III	Yes	No	Yes	Low	0
Male	≤60	Benmen	≤5	Low/None	intestinal type	I	No	No	No	Low	0
Female	≤60	Weidou	＞5	Low/None	diffuse type	III	Yes	Yes	Yes	High	0
Male	＞60	Weiti	＞5	Low/None	diffuse type	III	Yes	Yes	Yes	High	1
Male	＞60	Benmen	＞5	Low/None	intestinal type	III	Yes	Yes	Yes	High	0
Female	＞60	Weiti	＞5	High/Median	intestinal type	II	No	No	Yes	Low	0
Male	≤60	Weidou	≤5	Low/None	diffuse type	III	Yes	No	Yes	High	1
Male	≤60	Weidou	≤5	Low/None	diffuse type	III	Yes	Yes	Yes	High	0
Male	＞60	Weidou	≤5	Low/None	intestinal type	III	Yes	No	Yes	Low	1
Female	≤60	Weidou	≤5	Low/None	diffuse type	III	Yes	Yes	Yes	High	1
Female	＞60	Weidou	＞5	Low/None	diffuse type	II	No	Yes	No	High	0
Male	＞60	Benmen	≤5	Low/None	intestinal type	II	No	No	Yes	Low	0
Male	≤60	Weidou	＞5	Low/None	intestinal type	I	No	Yes	No	Low	0
Male	≤60	Weiti	＞5	Low/None	diffuse type	III	Yes	Yes	Yes	High	1
Female	＞60	Weiti	＞5	Low/None	diffuse type	III	Yes	No	No	High	1
Female	＞60	Benmen	≤5	Low/None	diffuse type	II	Yes	No	No	High	1
Male	≤60	Weidou	＞5	High/Median	intestinal type	II	No	No	Yes	Low	1
Male	≤60	Weidou	≤5	Low/None	diffuse type	I	No	Yes	No	Low	0
Female	≤60	Weiti	＞5	Low/None	diffuse type	III	Yes	No	Yes	High	1
Male	≤60	Benmen	＞5	Low/None	intestinal type	III	Yes	No	Yes	High	1
Male	＞60	Benmen	＞5	Low/None	diffuse type	I	No	Yes	Yes	High	0
Female	＞60	Weidou	≤5	Low/None	diffuse type	I	No	No	No	High	0
Male	≤60	Weiti	≤5	Low/None	intestinal type	II	Yes	Yes	Yes	High	1
Male	＞60	Benmen	≤5	Low/None	diffuse type	III	No	Yes	Yes	High	1
Female	≤60	Benmen	＞5	Low/None	diffuse type	III	Yes	Yes	Yes	High	1
Male	≤60	Weidou	≤5	Low/None	diffuse type	III	Yes	Yes	Yes	Low	0
Female	＞60	Weiti	≤5	Low/None	intestinal type	I	No	No	No	Low	0
Female	≤60	Benmen	＞5	Low/None	diffuse type	III	No	No	No	Low	0
Male	≤60	Weiti	＞5	Low/None	diffuse type	III	No	Yes	Yes	High	0
Male	≤60	Weidou	＞5	Low/None	intestinal type	II	Yes	No	Yes	High	1
Male	＞60	Weidou	＞5	Low/None	diffuse type	III	No	Yes	Yes	High	1
Female	≤60	Benmen	≤5	High/Median	intestinal type	I	No	Yes	No	Low	0
Female	＞60	Benmen	＞5	High/Median	diffuse type	III	No	Yes	No	High	1
Male	＞60	Weiti	＞5	Low/None	diffuse type	I	No	No	No	Low	0
Male	＞60	Weidou	＞5	Low/None	diffuse type	III	Yes	No	Yes	High	1
Male	＞60	Weidou	＞5	Low/None	intestinal type	III	Yes	No	Yes	High	1
Female	＞60	Weidou	＞5	Low/None	diffuse type	II	Yes	Yes	Yes	High	0
Male	≤60	Benmen	≤5	Low/None	diffuse type	III	Yes	No	Yes	High	1
Female	＞60	Weiti	≤5	Low/None	diffuse type	I	No	No	Yes	Low	0
Male	＞60	Weiti	＞5	Low/None	diffuse type	II	No	No	Yes	Low	1
Female	≤60	Benmen	≤5	Low/None	diffuse type	II	No	No	No	High	0
Female	≤60	Weidou	＞5	Low/None	intestinal type	III	Yes	Yes	Yes	High	0
Male	＞60	Weidou	≤5	Low/None	diffuse type	III	Yes	Yes	Yes	Low	0
Male	＞60	Weiti	＞5	Low/None	diffuse type	II	Yes	No	Yes	Low	1
Male	≤60	Benmen	＞5	Low/None	intestinal type	I	No	No	No	Low	0
Female	≤60	Weidou	≤5	Low/None	diffuse type	III	No	No	No	Low	0
Male	≤60	Weiti	＞5	Low/None	diffuse type	II	Yes	Yes	No	High	1
Male	≤60	Benmen	＞5	Low/None	diffuse type	II	No	Yes	Yes	High	1
Female	＞60	Benmen	＞5	Low/None	intestinal type	II	Yes	No	Yes	Low	0
Male	＞60	Weidou	＞5	Low/None	diffuse type	I	No	No	No	Low	0
Female	＞60	Benmen	＞5	Low/None	diffuse type	I	No	Yes	No	High	0
Male	＞60	Weiti	＞5	Low/None	intestinal type	III	Yes	Yes	No	Low	0
Male	≤60	Weidou	≤5	Low/None	intestinal type	III	Yes	Yes	Yes	High	1
Female	≤60	Weiti	＞5	High/Median	diffuse type	I	No	Yes	No	Low	0
Male	＞60	Weidou	≤5	High/Median	diffuse type	III	No	No	Yes	Low	0
Female	≤60	Weidou	＞5	Low/None	diffuse type	II	Yes	No	Yes	Low	0
Male	＞60	Weidou	＞5	Low/None	intestinal type	I	No	No	No	Low	0
Male	＞60	Benmen	＞5	Low/None	diffuse type	III	Yes	No	Yes	High	1
Female	＞60	Weidou	≤5	Low/None	diffuse type	III	Yes	Yes	No	High	0
Male	≤60	Weiti	≤5	Low/None	intestinal type	I	No	No	Yes	Low	0
Female	＞60	Weiti	＞5	Low/None	diffuse type	I	No	No	No	Low	0
Female	＞60	Benmen	＞5	Low/None	diffuse type	III	Yes	Yes	Yes	High	1
Male	≤60	Weidou	≤5	Low/None	diffuse type	III	Yes	No	Yes	High	0
Male	＞60	Weidou	≤5	Low/None	intestinal type	III	Yes	Yes	Yes	High	1
Male	＞60	Weiti	＞5	Low/None	diffuse type	III	Yes	Yes	Yes	High	1
Female	＞60	Benmen	≤5	Low/None	diffuse type	II	Yes	No	Yes	High	1
Female	≤60	Benmen	＞5	High/Median	diffuse type	III	No	No	Yes	Low	0
Male	≤60	Weidou	＞5	Low/None	intestinal type	III	No	Yes	Yes	Low	0
Male	≤60	Weiti	＞5	Low/None	diffuse type	III	No	Yes	Yes	High	1
Female	≤60	Benmen	≤5	High/Median	diffuse type	I	No	No	No	High	1
Male	≤60	Benmen	≤5	Low/None	intestinal type	II	Yes	No	Yes	High	1
Female	≤60	Weiti	＞5	Low/None	intestinal type	III	No	Yes	Yes	High	1
Male	＞60	Benmen	≤5	High/Median	diffuse type	III	Yes	No	Yes	Low	1
Male	≤60	Weiti	＞5	Low/None	diffuse type	III	No	No	Yes	High	1
Female	≤60	Weidou	＞5	Low/None	diffuse type	III	Yes	No	Yes	Low	0
Male	≤60	Weidou	≤5	Low/None	intestinal type	II	Yes	No	No	High	1
Female	＞60	Benmen	＞5	Low/None	diffuse type	III	No	Yes	Yes	Low	0

## Sheet: Sheet4
Sex	Age	Tumor site	Tumor size	Pathology	Lauren	TNM stage	Nerve.invasion	vascular	Chemotherapy	4-panel	Recurence
Male	≤60	Weiti	≤5	Low/None	intestinal type	III	Yes	Yes	Yes	Low	0
Female	≤60	Weiti	＞5	Low/None	intestinal type	III	Yes	No	No	Low	0
Male	≤60	Benmen	＞5	Low/None	intestinal type	III	No	Yes	Yes	High	0
Male	＞60	Weidou	≤5	Low/None	diffuse type	III	No	Yes	Yes	Low	1
Male	≤60	Weidou	≤5	Low/None	diffuse type	II	No	No	Yes	Low	0
Male	＞60	Weiti	≤5	High/Median	intestinal type	III	No	Yes	Yes	High	1
Male	＞60	Benmen	≤5	Low/None	intestinal type	II	Yes	Yes	Yes	Low	0
Male	≤60	Benmen	≤5	Low/None	intestinal type	II	No	No	Yes	Low	0
Male	＞60	Weidou	≤5	Low/None	diffuse type	III	Yes	No	Yes	High	1
Female	≤60	Weiti	＞5	Low/None	diffuse type	I	No	No	Yes	Low	0
Male	＞60	Benmen	≤5	Low/None	intestinal type	III	Yes	Yes	Yes	High	1
Male	＞60	Benmen	≤5	Low/None	diffuse type	III	Yes	Yes	Yes	High	1
Male	＞60	Weidou	＞5	High/Median	diffuse type	II	No	No	Yes	High	0
Male	＞60	Weiti	＞5	Low/None	diffuse type	III	Yes	Yes	No	High	0
Male	＞60	Benmen	＞5	Low/None	intestinal type	III	Yes	Yes	Yes	High	1
Male	＞60	Weiti	＞5	Low/None	diffuse type	III	Yes	No	No	Low	0
Male	＞60	Benmen	＞5	Low/None	intestinal type	III	Yes	Yes	No	High	1
Male	≤60	Weiti	＞5	Low/None	diffuse type	III	Yes	Yes	Yes	High	1
Male	＞60	Weidou	＞5	Low/None	diffuse type	III	Yes	Yes	Yes	High	1
Female	≤60	Weidou	＞5	Low/None	intestinal type	I	Yes	Yes	Yes	Low	0
Male	＞60	Weidou	≤5	Low/None	diffuse type	III	Yes	No	Yes	Low	0
Male	＞60	Benmen	≤5	Low/None	diffuse type	II	No	Yes	Yes	Low	0
Female	≤60	Weidou	＞5	Low/None	diffuse type	I	Yes	Yes	No	Low	0
Male	＞60	Weiti	≤5	Low/None	intestinal type	III	Yes	No	Yes	Low	0
Female	＞60	Weiti	＞5	Low/None	diffuse type	III	Yes	No	Yes	Low	0
Female	＞60	Benmen	＞5	Low/None	intestinal type	II	Yes	Yes	Yes	Low	0
Male	≤60	Weidou	＞5	Low/None	diffuse type	I	No	Yes	No	High	0
Male	＞60	Weidou	≤5	Low/None	intestinal type	II	Yes	No	No	High	0
Male	＞60	Weiti	＞5	Low/None	intestinal type	III	Yes	Yes	Yes	Low	1
Female	＞60	Benmen	＞5	Low/None	diffuse type	III	Yes	Yes	Yes	High	1
Female	＞60	Benmen	＞5	Low/None	intestinal type	III	Yes	Yes	Yes	High	1
Male	＞60	Weiti	＞5	Low/None	diffuse type	III	Yes	Yes	Yes	Low	0
Female	≤60	Benmen	＞5	Low/None	diffuse type	II	Yes	Yes	Yes	High	1
Male	＞60	Benmen	＞5	Low/None	intestinal type	III	Yes	No	Yes	High	1
Male	＞60	Weidou	＞5	Low/None	diffuse type	I	Yes	Yes	No	High	0
Female	＞60	Weiti	≤5	Low/None	intestinal type	III	Yes	No	Yes	Low	0
Male	≤60	Benmen	≤5	Low/None	intestinal type	III	Yes	Yes	Yes	Low	1
Male	≤60	Weiti	＞5	Low/None	intestinal type	III	Yes	No	Yes	High	1
Female	＞60	Weidou	＞5	Low/None	diffuse type	II	Yes	Yes	Yes	Low	0
Male	＞60	Weidou	＞5	High/Median	diffuse type	II	No	Yes	No	Low	0
Male	＞60	Weidou	＞5	Low/None	intestinal type	III	Yes	No	Yes	High	1
Female	＞60	Benmen	＞5	Low/None	diffuse type	III	Yes	No	Yes	Low	1
Male	≤60	Weidou	＞5	Low/None	intestinal type	III	Yes	No	No	Low	0
Male	≤60	Weiti	＞5	High/Median	diffuse type	III	Yes	No	Yes	Low	1
Female	≤60	Weiti	＞5	Low/None	intestinal type	II	Yes	Yes	Yes	High	0
Male	≤60	Benmen	≤5	Low/None	intestinal type	III	Yes	Yes	Yes	Low	0
Female	＞60	Weidou	＞5	Low/None	diffuse type	II	Yes	Yes	Yes	High	1
Male	≤60	Weiti	≤5	Low/None	intestinal type	I	Yes	Yes	Yes	Low	0
Male	＞60	Benmen	≤5	Low/None	diffuse type	I	No	No	No	Low	0
Male	≤60	Benmen	＞5	Low/None	diffuse type	III	Yes	No	Yes	High	1
Female	≤60	Weidou	≤5	Low/None	intestinal type	III	No	No	Yes	High	0
Female	＞60	Weiti	＞5	Low/None	diffuse type	I	No	No	No	Low	0
Male	＞60	Benmen	＞5	Low/None	diffuse type	II	Yes	Yes	Yes	High	1
Male	≤60	Benmen	＞5	Low/None	diffuse type	II	Yes	No	Yes	Low	0
Female	≤60	Weidou	≤5	Low/None	intestinal type	III	Yes	Yes	Yes	Low	0
Male	＞60	Weiti	≤5	Low/None	diffuse type	II	Yes	No	Yes	Low	0
Male	≤60	Benmen	≤5	Low/None	diffuse type	III	Yes	Yes	Yes	High	0
Female	＞60	Weiti	＞5	High/Median	intestinal type	II	No	Yes	Yes	Low	0
Male	≤60	Weidou	≤5	Low/None	diffuse type	II	No	No	Yes	Low	0
Male	＞60	Weidou	≤5	Low/None	diffuse type	II	No	No	Yes	High	1
Female	≤60	Benmen	＞5	Low/None	diffuse type	I	No	No	Yes	Low	0
Male	≤60	Benmen	≤5	Low/None	diffuse type	III	Yes	No	No	Low	0
Female	≤60	Weidou	＞5	Low/None	intestinal type	III	Yes	No	Yes	Low	0
Female	＞60	Weiti	＞5	Low/None	diffuse type	III	Yes	No	Yes	Low	0
Male	≤60	Weiti	＞5	Low/None	intestinal type	III	Yes	Yes	Yes	Low	1
Male	＞60	Weidou	＞5	Low/None	diffuse type	II	Yes	Yes	Yes	High	0
Female	＞60	Weidou	≤5	Low/None	diffuse type	III	No	Yes	Yes	High	1
Female	≤60	Weidou	＞5	Low/None	diffuse type	I	No	Yes	No	Low	0
Male	≤60	Benmen	＞5	Low/None	intestinal type	III	Yes	Yes	Yes	Low	0
Male	≤60	Weidou	＞5	High/Median	diffuse type	I	No	No	No	High	0
Female	≤60	Weiti	＞5	Low/None	diffuse type	III	No	No	Yes	High	1
Male	≤60	Weiti	＞5	Low/None	diffuse type	III	No	No	Yes	High	1
Female	＞60	Benmen	＞5	Low/None	intestinal type	II	No	No	Yes	Low	0
Male	＞60	Weidou	≤5	Low/None	diffuse type	III	Yes	Yes	Yes	Low	0
Male	≤60	Weidou	≤5	Low/None	diffuse type	III	Yes	Yes	Yes	Low	0
Female	＞60	Weiti	＞5	High/Median	intestinal type	III	Yes	No	Yes	High	1
Male	＞60	Benmen	≤5	High/Median	diffuse type	III	Yes	Yes	Yes	High	1
Female	＞60	Benmen	＞5	Low/None	diffuse type	III	Yes	No	Yes	High	1
Female	＞60	Weidou	＞5	Low/None	diffuse type	III	No	No	Yes	Low	0
Male	≤60	Weiti	＞5	Low/None	diffuse type	I	No	No	No	Low	0
Male	≤60	Benmen	≤5	Low/None	intestinal type	III	No	No	No	High	0
Male	≤60	Benmen	＞5	Low/None	diffuse type	I	No	Yes	No	Low	0
Female	＞60	Weidou	＞5	Low/None	diffuse type	III	Yes	No	Yes	High	0
Female	≤60	Weiti	＞5	Low/None	diffuse type	III	Yes	No	Yes	Low	1
Male	≤60	Weiti	＞5	Low/None	intestinal type	I	No	No	No	Low	0
Male	≤60	Weidou	＞5	Low/None	diffuse type	III	Yes	Yes	Yes	Low	0
Male	≤60	Weidou	＞5	Low/None	intestinal type	III	Yes	Yes	Yes	Low	0
Male	≤60	Benmen	≤5	Low/None	diffuse type	II	No	No	Yes	Low	0
Female	＞60	Weidou	＞5	Low/None	diffuse type	II	No	No	Yes	High	0
Male	＞60	Weiti	≤5	Low/None	diffuse type	III	Yes	No	Yes	High	1
Female	≤60	Weiti	＞5	Low/None	diffuse type	I	No	No	No	Low	0
Female	≤60	Benmen	＞5	Low/None	intestinal type	I	No	Yes	No	Low	0
Male	＞60	Weidou	＞5	Low/None	diffuse type	II	No	No	Yes	High	0
Male	≤60	Weidou	≤5	Low/None	diffuse type	II	Yes	No	Yes	High	1
Male	≤60	Weiti	≤5	High/Median	intestinal type	III	Yes	Yes	Yes	High	1
Female	＞60	Benmen	≤5	Low/None	intestinal type	III	Yes	Yes	Yes	Low	0
Female	＞60	Benmen	＞5	Low/None	diffuse type	I	No	No	Yes	Low	0
Male	≤60	Weidou	≤5	Low/None	diffuse type	III	Yes	Yes	Yes	Low	1
Male	＞60	Weiti	≤5	Low/None	diffuse type	III	No	No	No	High	0
Female	≤60	Benmen	＞5	Low/None	intestinal type	II	Yes	Yes	Yes	Low	0
Male	≤60	Benmen	≤5	Low/None	diffuse type	III	Yes	Yes	Yes	High	1
Male	≤60	Weidou	＞5	High/Median	diffuse type	III	Yes	Yes	Yes	High	1
Female	＞60	Weiti	＞5	High/Median	intestinal type	I	No	No	No	Low	0
Male	≤60	Benmen	＞5	Low/None	diffuse type	III	Yes	Yes	Yes	Low	1
Female	＞60	Weiti	＞5	Low/None	diffuse type	II	Yes	Yes	Yes	Low	0

## Sheet: Sheet5
Sex	Age	Tumor site	Tumor size	Pathology	Lauren	TNM stage	Nerve.invasion	vascular	Chemotherapy	4-panel	Recurence
Male	≤60	Weiti	≤5	High/Median	intestinal type	III	Yes	Yes	Yes	High	1
Female	＞60	Benmen	≤5	Low/None	intestinal type	III	Yes	Yes	Yes	Low	0
Female	＞60	Benmen	＞5	Low/None	diffuse type	I	No	No	Yes	Low	0
Male	≤60	Weidou	≤5	Low/None	diffuse type	III	Yes	Yes	Yes	Low	1
Male	＞60	Weiti	≤5	Low/None	diffuse type	III	No	No	No	High	0
Female	≤60	Benmen	＞5	Low/None	intestinal type	II	Yes	Yes	Yes	Low	0
Male	≤60	Benmen	≤5	Low/None	diffuse type	III	Yes	Yes	Yes	High	1
Male	≤60	Weidou	＞5	High/Median	diffuse type	III	Yes	Yes	Yes	High	1
Female	＞60	Weiti	＞5	High/Median	intestinal type	I	No	No	No	High	0
Male	≤60	Benmen	＞5	Low/None	diffuse type	III	Yes	Yes	Yes	High	1
Female	＞60	Weiti	＞5	Low/None	diffuse type	II	Yes	Yes	Yes	Low	0
Male	＞60	Weidou	＞5	Low/None	intestinal type	I	No	No	No	Low	0
Male	≤60	Weidou	≤5	Low/None	diffuse type	II	Yes	Yes	Yes	High	0
Female	＞60	Benmen	＞5	Low/None	diffuse type	II	Yes	No	Yes	High	1
Male	≤60	Benmen	＞5	Low/None	diffuse type	III	Yes	Yes	Yes	High	0
Female	＞60	Weidou	＞5	High/Median	intestinal type	III	Yes	Yes	Yes	High	0
Female	＞60	Weiti	≤5	Low/None	diffuse type	III	Yes	Yes	Yes	High	1
Male	≤60	Benmen	≤5	Low/None	diffuse type	II	No	No	No	Low	0
Male	≤60	Weiti	＞5	Low/None	intestinal type	III	Yes	No	Yes	Low	0
Male	＞60	Weidou	＞5	Low/None	diffuse type	III	Yes	Yes	Yes	High	1
Female	≤60	Weidou	≤5	Low/None	diffuse type	II	Yes	Yes	Yes	High	0
Female	≤60	Weidou	≤5	Low/None	intestinal type	I	No	No	No	Low	0
Male	≤60	Benmen	＞5	Low/None	diffuse type	III	Yes	Yes	Yes	High	1
Male	≤60	Weiti	＞5	Low/None	diffuse type	I	Yes	No	No	High	1
Male	≤60	Weiti	＞5	High/Median	intestinal type	III	Yes	Yes	Yes	Low	0
Female	＞60	Weiti	＞5	Low/None	diffuse type	III	Yes	Yes	Yes	Low	1
Male	＞60	Weidou	＞5	Low/None	diffuse type	II	Yes	Yes	No	High	0
Female	≤60	Weidou	＞5	Low/None	diffuse type	III	Yes	No	Yes	High	1
Male	≤60	Benmen	＞5	High/Median	diffuse type	III	Yes	Yes	Yes	High	0
Male	≤60	Weiti	＞5	Low/None	diffuse type	III	Yes	Yes	Yes	Low	1
Female	＞60	Weiti	＞5	Low/None	diffuse type	III	Yes	Yes	Yes	High	1
Female	≤60	Benmen	≤5	Low/None	diffuse type	II	Yes	Yes	Yes	Low	0
Male	≤60	Weidou	≤5	Low/None	intestinal type	III	Yes	No	Yes	High	1
Male	≤60	Weidou	＞5	Low/None	diffuse type	III	Yes	No	No	Low	0
Male	＞60	Weiti	≤5	Low/None	diffuse type	III	Yes	Yes	Yes	High	1
Female	＞60	Benmen	＞5	Low/None	intestinal type	II	Yes	No	No	High	1
Male	＞60	Benmen	＞5	Low/None	intestinal type	III	Yes	Yes	Yes	Low	1
Male	＞60	Weidou	＞5	Low/None	diffuse type	II	Yes	No	Yes	High	0
Female	≤60	Weiti	≤5	High/Median	diffuse type	I	No	Yes	No	Low	0
Male	≤60	Benmen	＞5	Low/None	diffuse type	III	Yes	Yes	Yes	High	1
Female	＞60	Benmen	＞5	Low/None	intestinal type	III	Yes	Yes	Yes	High	1
Female	＞60	Weidou	＞5	Low/None	diffuse type	III	Yes	No	Yes	Low	0
Male	≤60	Weiti	＞5	Low/None	diffuse type	III	No	Yes	No	Low	0
Male	＞60	Benmen	＞5	Low/None	intestinal type	II	No	Yes	Yes	High	1
Male	≤60	Weiti	＞5	Low/None	intestinal type	III	Yes	No	No	High	1
Female	≤60	Weidou	＞5	Low/None	diffuse type	III	Yes	Yes	Yes	High	1
Female	＞60	Weidou	≤5	Low/None	diffuse type	I	No	No	No	High	0
Male	＞60	Benmen	＞5	Low/None	diffuse type	III	Yes	No	Yes	Low	0
Male	≤60	Benmen	≤5	Low/None	intestinal type	I	No	No	No	Low	0
Female	≤60	Weidou	＞5	Low/None	diffuse type	III	Yes	Yes	Yes	High	0
Male	＞60	Weiti	＞5	Low/None	diffuse type	III	Yes	Yes	Yes	High	1
Male	＞60	Benmen	＞5	Low/None	intestinal type	III	Yes	Yes	Yes	High	0
Female	＞60	Weiti	＞5	High/Median	intestinal type	II	No	No	Yes	Low	0
Male	≤60	Weidou	≤5	Low/None	diffuse type	III	Yes	No	Yes	High	1
Male	≤60	Weidou	≤5	Low/None	diffuse type	III	Yes	Yes	Yes	High	0
Male	＞60	Weidou	≤5	Low/None	intestinal type	III	Yes	No	Yes	Low	1
Female	≤60	Weidou	≤5	Low/None	diffuse type	III	Yes	Yes	Yes	High	1
Female	＞60	Weidou	＞5	Low/None	diffuse type	II	No	Yes	No	High	0
Male	＞60	Benmen	≤5	Low/None	intestinal type	II	No	No	Yes	Low	0
Male	≤60	Weiti	＞5	Low/None	diffuse type	III	Yes	Yes	Yes	High	1
Male	＞60	Weidou	＞5	Low/None	diffuse type	III	Yes	Yes	Yes	High	1
Female	≤60	Weidou	＞5	Low/None	intestinal type	I	Yes	Yes	Yes	High	0
Male	＞60	Weidou	≤5	Low/None	diffuse type	III	Yes	No	Yes	Low	0
Male	＞60	Benmen	≤5	Low/None	diffuse type	II	No	Yes	Yes	Low	0
Female	≤60	Weidou	＞5	Low/None	diffuse type	I	Yes	Yes	No	Low	0
Male	＞60	Weiti	≤5	Low/None	intestinal type	III	Yes	No	Yes	High	0
Female	＞60	Weiti	＞5	Low/None	diffuse type	III	Yes	No	Yes	Low	0
Female	＞60	Benmen	＞5	Low/None	intestinal type	II	Yes	Yes	Yes	Low	0
Male	≤60	Weidou	＞5	Low/None	diffuse type	I	No	Yes	No	High	0
Male	＞60	Weidou	≤5	Low/None	intestinal type	II	Yes	No	No	High	0
Male	＞60	Weiti	＞5	Low/None	intestinal type	III	Yes	Yes	Yes	Low	1
Female	＞60	Benmen	＞5	Low/None	diffuse type	III	Yes	Yes	Yes	High	1
Female	＞60	Benmen	＞5	Low/None	intestinal type	III	Yes	Yes	Yes	High	1
Male	＞60	Weiti	＞5	Low/None	diffuse type	III	Yes	Yes	Yes	Low	0
Female	≤60	Benmen	＞5	Low/None	diffuse type	II	Yes	Yes	Yes	High	1
Male	＞60	Benmen	＞5	Low/None	intestinal type	III	Yes	No	Yes	High	1
Male	＞60	Weidou	＞5	Low/None	diffuse type	I	Yes	Yes	No	High	0
Female	＞60	Weiti	≤5	Low/None	intestinal type	III	Yes	No	Yes	Low	0
Male	≤60	Benmen	≤5	Low/None	intestinal type	III	Yes	Yes	Yes	High	1
Male	≤60	Weiti	＞5	Low/None	intestinal type	III	Yes	No	Yes	High	1
Female	＞60	Weidou	＞5	Low/None	diffuse type	II	Yes	Yes	Yes	Low	0
Male	＞60	Weidou	＞5	High/Median	diffuse type	II	No	Yes	No	Low	0
Male	＞60	Weidou	＞5	Low/None	intestinal type	III	Yes	No	Yes	High	1
Female	＞60	Benmen	＞5	Low/None	diffuse type	III	Yes	No	Yes	Low	1
Male	≤60	Weidou	＞5	Low/None	intestinal type	III	Yes	No	No	Low	0
Male	≤60	Weiti	＞5	High/Median	diffuse type	III	Yes	No	Yes	High	1
Female	≤60	Weiti	＞5	Low/None	intestinal type	II	Yes	Yes	Yes	High	0
Male	≤60	Benmen	≤5	Low/None	intestinal type	III	Yes	Yes	Yes	High	0
Female	＞60	Weidou	＞5	Low/None	diffuse type	II	Yes	Yes	Yes	High	1
Male	≤60	Weiti	≤5	Low/None	intestinal type	I	Yes	Yes	Yes	Low	0
Male	＞60	Benmen	≤5	Low/None	diffuse type	I	No	No	No	Low	0
Male	≤60	Benmen	＞5	Low/None	diffuse type	III	Yes	No	Yes	High	1
Female	≤60	Weidou	≤5	Low/None	intestinal type	III	No	No	Yes	High	0
Female	＞60	Weiti	＞5	Low/None	diffuse type	I	No	No	No	Low	0
Male	＞60	Benmen	＞5	Low/None	diffuse type	II	Yes	Yes	Yes	High	1
Male	≤60	Benmen	＞5	Low/None	diffuse type	II	Yes	No	Yes	Low	0
Female	≤60	Weidou	≤5	Low/None	intestinal type	III	Yes	Yes	Yes	Low	0
Male	＞60	Weiti	≤5	Low/None	diffuse type	II	Yes	No	Yes	Low	0
Male	≤60	Benmen	≤5	Low/None	diffuse type	III	Yes	Yes	Yes	High	0
Female	＞60	Weiti	＞5	High/Median	intestinal type	II	No	Yes	Yes	Low	0

## Sheet: Sheet6
Sex	Age	Tumor site	Tumor size	Pathology	Lauren	TNM stage	Nerve.invasion	vascular	Chemotherapy	4-panel	Recurence
Female	＞60	Weidou	＞5	Low/None	diffuse type	II	Yes	Yes	Yes	Low	0
Male	＞60	Weidou	＞5	High/Median	diffuse type	II	No	Yes	No	Low	0
Male	＞60	Weidou	＞5	Low/None	intestinal type	III	Yes	No	Yes	High	1
Female	＞60	Benmen	＞5	Low/None	diffuse type	III	Yes	No	Yes	Low	1
Male	≤60	Weidou	＞5	Low/None	intestinal type	III	Yes	No	No	Low	0
Male	≤60	Weiti	＞5	High/Median	diffuse type	III	Yes	No	Yes	Low	1
Female	≤60	Weiti	＞5	Low/None	intestinal type	II	Yes	Yes	Yes	Low	0
Male	≤60	Benmen	≤5	Low/None	intestinal type	III	Yes	Yes	Yes	Low	0
Female	＞60	Weidou	＞5	Low/None	diffuse type	II	Yes	Yes	Yes	High	1
Male	≤60	Weiti	≤5	Low/None	intestinal type	I	Yes	Yes	Yes	Low	0
Male	＞60	Benmen	≤5	Low/None	diffuse type	I	No	No	No	Low	0
Male	≤60	Benmen	＞5	Low/None	diffuse type	III	Yes	No	Yes	Low	1
Female	≤60	Weidou	≤5	Low/None	intestinal type	III	No	No	Yes	Low	0
Female	＞60	Weiti	＞5	Low/None	diffuse type	I	No	No	No	Low	0
Male	＞60	Benmen	＞5	Low/None	diffuse type	II	Yes	Yes	Yes	High	1
Male	≤60	Benmen	＞5	Low/None	diffuse type	II	Yes	No	Yes	Low	0
Female	≤60	Weidou	≤5	Low/None	intestinal type	III	Yes	Yes	Yes	Low	0
Male	＞60	Weiti	≤5	Low/None	diffuse type	II	Yes	No	Yes	Low	0
Male	≤60	Benmen	≤5	Low/None	diffuse type	III	Yes	Yes	Yes	High	0
Female	＞60	Weiti	＞5	High/Median	intestinal type	II	No	Yes	Yes	Low	0
Male	≤60	Weidou	≤5	Low/None	diffuse type	II	No	No	Yes	Low	0
Male	＞60	Weidou	≤5	Low/None	diffuse type	II	No	No	Yes	High	1
Female	≤60	Benmen	＞5	Low/None	diffuse type	I	No	No	Yes	Low	0
Male	≤60	Benmen	≤5	Low/None	diffuse type	III	Yes	No	No	Low	0
Female	≤60	Weidou	＞5	Low/None	intestinal type	III	Yes	No	Yes	Low	0
Female	＞60	Weiti	＞5	Low/None	diffuse type	III	Yes	No	Yes	Low	0
Male	≤60	Weiti	＞5	Low/None	intestinal type	III	Yes	Yes	Yes	High	1
Male	＞60	Weidou	＞5	Low/None	diffuse type	II	Yes	Yes	Yes	Low	0
Female	＞60	Weidou	≤5	Low/None	diffuse type	III	No	Yes	Yes	High	1
Female	≤60	Weidou	＞5	Low/None	diffuse type	I	No	Yes	No	Low	0
Male	≤60	Benmen	＞5	Low/None	intestinal type	III	Yes	Yes	Yes	Low	0
Male	≤60	Weidou	＞5	High/Median	diffuse type	I	No	No	No	High	0
Female	≤60	Weiti	＞5	Low/None	diffuse type	III	No	No	Yes	High	1
Male	≤60	Weiti	＞5	Low/None	diffuse type	III	No	No	Yes	High	1
Female	＞60	Benmen	＞5	Low/None	intestinal type	II	No	No	Yes	Low	0
Male	＞60	Weidou	≤5	Low/None	diffuse type	III	Yes	Yes	Yes	Low	0
Male	≤60	Weidou	≤5	Low/None	diffuse type	III	Yes	Yes	Yes	High	0
Female	＞60	Weiti	＞5	High/Median	intestinal type	III	Yes	No	Yes	High	1
Male	＞60	Benmen	≤5	High/Median	diffuse type	III	Yes	Yes	Yes	Low	1
Female	＞60	Benmen	＞5	Low/None	diffuse type	III	Yes	No	Yes	High	1
Female	＞60	Weidou	＞5	Low/None	diffuse type	III	No	No	Yes	Low	0
Male	≤60	Weiti	＞5	Low/None	diffuse type	I	No	No	No	Low	0
Male	≤60	Benmen	≤5	Low/None	intestinal type	III	No	No	No	High	0
Male	≤60	Benmen	＞5	Low/None	diffuse type	I	No	Yes	No	Low	0
Female	＞60	Weidou	＞5	Low/None	diffuse type	III	Yes	No	Yes	High	0
Female	≤60	Weiti	＞5	Low/None	diffuse type	III	Yes	No	Yes	High	1
Male	≤60	Weiti	＞5	Low/None	intestinal type	I	No	No	No	Low	0
Male	≤60	Weidou	＞5	Low/None	diffuse type	III	Yes	Yes	Yes	Low	0
Male	≤60	Weidou	＞5	Low/None	intestinal type	III	Yes	Yes	Yes	Low	0
Male	≤60	Benmen	≤5	Low/None	diffuse type	II	No	No	Yes	Low	0
Female	＞60	Weidou	＞5	Low/None	diffuse type	II	No	No	Yes	Low	0
Male	＞60	Weiti	≤5	Low/None	diffuse type	III	Yes	No	Yes	High	1
Female	≤60	Weiti	＞5	Low/None	diffuse type	I	No	No	No	Low	0
Female	≤60	Benmen	＞5	Low/None	intestinal type	I	No	Yes	No	Low	0
Male	＞60	Weidou	＞5	Low/None	diffuse type	II	No	No	Yes	High	0
Male	≤60	Weidou	≤5	Low/None	diffuse type	II	Yes	No	Yes	High	1
Male	≤60	Weiti	≤5	High/Median	intestinal type	III	Yes	Yes	Yes	High	1
Female	＞60	Benmen	≤5	Low/None	intestinal type	III	Yes	Yes	Yes	Low	0
Female	＞60	Benmen	＞5	Low/None	diffuse type	I	No	No	Yes	Low	0
Male	≤60	Weidou	≤5	Low/None	diffuse type	III	Yes	Yes	Yes	Low	1
Male	＞60	Weiti	≤5	Low/None	diffuse type	III	No	No	No	High	0
Female	≤60	Benmen	＞5	Low/None	intestinal type	II	Yes	Yes	Yes	Low	0
Male	≤60	Benmen	≤5	Low/None	diffuse type	III	Yes	Yes	Yes	High	1
Male	≤60	Weidou	＞5	High/Median	diffuse type	III	Yes	Yes	Yes	High	1
Female	＞60	Weiti	＞5	High/Median	intestinal type	I	No	No	No	Low	0
Male	≤60	Benmen	＞5	Low/None	diffuse type	III	Yes	Yes	Yes	Low	1
Female	＞60	Weiti	＞5	Low/None	diffuse type	II	Yes	Yes	Yes	Low	0
Male	＞60	Weidou	＞5	Low/None	intestinal type	I	No	No	No	Low	0
Male	≤60	Weidou	≤5	Low/None	diffuse type	II	Yes	Yes	Yes	Low	0
Female	＞60	Benmen	＞5	Low/None	diffuse type	II	Yes	No	Yes	Low	1
Male	≤60	Benmen	＞5	Low/None	diffuse type	III	Yes	Yes	Yes	Low	0
Female	＞60	Weidou	＞5	High/Median	intestinal type	III	Yes	Yes	Yes	High	0
Female	＞60	Weiti	≤5	Low/None	diffuse type	III	Yes	Yes	Yes	Low	1
Male	≤60	Benmen	≤5	Low/None	diffuse type	II	No	No	No	Low	0
Male	≤60	Weiti	＞5	Low/None	intestinal type	III	Yes	No	Yes	Low	0
Male	＞60	Weidou	＞5	Low/None	diffuse type	III	Yes	Yes	Yes	High	1
Female	≤60	Weidou	≤5	Low/None	diffuse type	II	Yes	Yes	Yes	Low	0
Female	≤60	Weidou	≤5	Low/None	intestinal type	I	No	No	No	Low	0
Male	≤60	Benmen	＞5	Low/None	diffuse type	III	Yes	Yes	Yes	High	1
Male	≤60	Weiti	＞5	Low/None	diffuse type	I	Yes	No	No	High	1
Male	≤60	Weiti	＞5	High/Median	intestinal type	III	Yes	Yes	Yes	Low	0
Female	＞60	Weiti	＞5	Low/None	diffuse type	III	Yes	Yes	Yes	Low	1
Male	＞60	Weidou	＞5	Low/None	diffuse type	II	Yes	Yes	No	Low	0
Female	≤60	Weidou	＞5	Low/None	diffuse type	III	Yes	No	Yes	High	1
Male	≤60	Benmen	＞5	High/Median	diffuse type	III	Yes	Yes	Yes	Low	0
Male	≤60	Weiti	＞5	Low/None	diffuse type	III	Yes	Yes	Yes	Low	1
Female	＞60	Weiti	＞5	Low/None	diffuse type	III	Yes	Yes	Yes	High	1
Female	≤60	Benmen	≤5	Low/None	diffuse type	II	Yes	Yes	Yes	Low	0
Male	≤60	Weidou	≤5	Low/None	intestinal type	III	Yes	No	Yes	High	1
Male	≤60	Weidou	＞5	Low/None	diffuse type	III	Yes	No	No	Low	0
Male	＞60	Weiti	≤5	Low/None	diffuse type	III	Yes	Yes	Yes	High	1
Female	＞60	Benmen	＞5	Low/None	intestinal type	II	Yes	No	No	High	1
Male	＞60	Benmen	＞5	Low/None	intestinal type	III	Yes	Yes	Yes	Low	1
Male	＞60	Weidou	＞5	Low/None	diffuse type	II	Yes	No	Yes	Low	0
Female	≤60	Weiti	≤5	High/Median	diffuse type	I	No	Yes	No	Low	0
Male	≤60	Benmen	＞5	Low/None	diffuse type	III	Yes	Yes	Yes	High	1
Female	＞60	Benmen	＞5	Low/None	intestinal type	III	Yes	Yes	Yes	Low	1
Female	＞60	Weidou	＞5	Low/None	diffuse type	III	Yes	No	Yes	Low	0
Male	≤60	Weiti	＞5	Low/None	diffuse type	III	No	Yes	No	Low	0
Male	＞60	Benmen	＞5	Low/None	intestinal type	II	No	Yes	Yes	High	1
Male	≤60	Weiti	＞5	Low/None	intestinal type	III	Yes	No	No	High	1
Female	≤60	Weidou	＞5	Low/None	diffuse type	III	Yes	Yes	Yes	Low	1
Female	＞60	Weidou	≤5	Low/None	diffuse type	I	No	No	No	Low	0
Male	＞60	Benmen	＞5	Low/None	diffuse type	III	Yes	No	Yes	Low	0
Male	≤60	Benmen	≤5	Low/None	intestinal type	I	No	No	No	Low	0
Female	≤60	Weidou	＞5	Low/None	diffuse type	III	Yes	Yes	Yes	Low	0
Male	＞60	Weiti	＞5	Low/None	diffuse type	III	Yes	Yes	Yes	High	1
Male	＞60	Benmen	＞5	Low/None	intestinal type	III	Yes	Yes	Yes	Low	0
Female	＞60	Weiti	＞5	High/Median	intestinal type	II	No	No	Yes	Low	0
Male	≤60	Weidou	≤5	Low/None	diffuse type	III	Yes	No	Yes	High	1
Male	≤60	Weidou	≤5	Low/None	diffuse type	III	Yes	Yes	Yes	Low	0
Male	＞60	Weidou	≤5	Low/None	intestinal type	III	Yes	No	Yes	Low	1
Female	≤60	Weidou	≤5	Low/None	diffuse type	III	Yes	Yes	Yes	High	1
Female	＞60	Weidou	＞5	Low/None	diffuse type	II	No	Yes	No	Low	0
Male	＞60	Benmen	≤5	Low/None	intestinal type	II	No	No	Yes	Low	0
Male	≤60	Weidou	＞5	Low/None	intestinal type	I	No	Yes	No	Low	0
Male	≤60	Weiti	＞5	Low/None	diffuse type	III	Yes	Yes	Yes	High	1
Female	＞60	Weiti	＞5	Low/None	diffuse type	III	Yes	No	No	High	1
Female	＞60	Benmen	≤5	Low/None	diffuse type	II	Yes	No	No	Low	1
Male	≤60	Weidou	＞5	High/Median	intestinal type	II	No	No	Yes	Low	1
Male	≤60	Weidou	≤5	Low/None	diffuse type	I	No	Yes	No	Low	0
Female	≤60	Weiti	＞5	Low/None	diffuse type	III	Yes	No	Yes	High	1
Male	≤60	Benmen	＞5	Low/None	intestinal type	III	Yes	No	Yes	High	1
Male	＞60	Benmen	＞5	Low/None	diffuse type	I	No	Yes	Yes	High	0
Female	＞60	Weidou	≤5	Low/None	diffuse type	I	No	No	No	Low	0
Male	≤60	Weiti	≤5	Low/None	intestinal type	II	Yes	Yes	Yes	High	1
